# Supplementary material for: Differential Metabolomics Profiles Identified by CE-TOFMS between High and Low Intramuscular Fat Amount in Fattening Pigs
Source: Metabolites. 2020 Aug 7;10(8):322. doi: 10.3390/metabo10080322 (PMC7464425; doi:10.3390/metabo10080322)
Supplement: Supplementary file 1 [file metabolites-10-00322-s001.zip]

Archive with 8 entries (8 files):
- FigureS1_Metabolites_MTaniguchi.pptx
- __MACOSX/._FigureS1_Metabolites_MTaniguchi.pptx
- STable1_MIY.xlsx
- __MACOSX/._STable1_MIY.xlsx
- STable2_IBR.xlsx
- __MACOSX/._STable2_IBR.xlsx
- STable3_PLS_quantified.xlsx
- __MACOSX/._STable3_PLS_quantified.xlsx
