# Supplementary material for: Differential Metabolomics Profiles Identified by CE-TOFMS between High and Low Intramuscular Fat Amount in Fattening Pigs
Source: Metabolites. 2020 Aug 7;10(8):322. doi: 10.3390/metabo10080322 (PMC7464425; doi:10.3390/metabo10080322)
Supplement: Supplementary file 1 [file metabolites-10-00322-s001.zip › STable1_MIY.xlsx]

## Sheet: List of metabolites
Supplementary table 1 Detected metabolites in pigs from MIY station.
ID	HMT DB †				m/z	MT/RT	Relative Area																Comparative Analysis
	Compound name	Pathway Label	PubChem ID	HMDB ID			Low IMF					High IMF					Low IMF			High IMF			High IMF vs Low IMF
							16-4144	16-4151	16-4133	16-4160	16-8858	16-8899	16-8864	16-8980	16-8839	16-8956	Mean	S.D.	S.E.M.	Mean	S.D.	S.E.M.	Ratio ¶	p-value ||
C_0070	1-Methyl-4-imidazoleacetic acid	MIA	75810	HMDB02820	141.066	8.90849	0.000106922	8.93272e-05	0.000175411	8.99071e-05	0.000189388	9.14007e-05	7.87551e-05	9.00038e-05	6.00715e-05	0.000160381	0.000130191	4.84336e-05	2.16601e-05	9.61223e-05	3.80465e-05	1.70149e-05	0.738317	0.2531
C_0153	1-Methyladenosine	1-Methyladenosine	27476	HMDB03331	282.121	10.7575	6.03629e-05	5.3022e-05	5.41789e-05	4.8883e-05	4.85699e-05	5.1664e-05	6.54809e-05	4.61998e-05	4.75219e-05	5.22237e-05	5.30033e-05	4.80045e-06	2.14683e-06	5.26181e-05	7.64334e-06	3.41821e-06	0.992731	0.92674
C_0043	1-Methylhistamine	1-Methylhistamine	3614	HMDB00898	126.103	5.33666	N.D.	N.D.	8.18636e-06	N.D.	N.D.	N.D.	N.D.	N.D.	N.D.	N.D.	8.18636e-06	N.A.	N.A.	N.A.	N.A.	N.A.	<1	N.A.
C_0096	1-Methylhistidine 3-Methylhistidine	1-Methylhistidine 3-Methylhistidine	92105 64969	HMDB00001 HMDB00479	170.093	8.10059	0.00520486	0.00442766	0.00485236	0.00515842	0.00394552	0.00498325	0.00401081	0.00522909	0.00540726	0.00672227	0.00471776	0.000531524	0.000237705	0.00527054	0.000974346	0.000435741	1.11717	0.30681
C_0065	1-Methylnicotinamide	1-Methylnicotinamide	457	HMDB00699	137.071	7.95836	7.86121e-05	0.00014587	9.24687e-05	3.24577e-05	1.96376e-05	0.000134308	0.000168356	0.000149112	0.000166291	0.000109903	7.38093e-05	5.05187e-05	2.25927e-05	0.000145594	2.42905e-05	1.0863e-05	1.97257	0.030036	*
C_0135	2'-Deoxycytidine	dCyt	13711	HMDB00014	228.099	10.1982	0.000173758	0.000231061	0.000164174	0.000151207	0.000156157	0.000207409	0.000179445	0.000183333	0.000143904	0.000237043	0.000175272	3.23356e-05	1.44609e-05	0.000190227	3.46287e-05	1.54864e-05	1.08533	0.50042
C_0136	2'-Deoxyuridine	dUri	13712	HMDB00012	229.083	23.8289	0.000163073	0.000237556	0.000181663	0.000149125	0.00012457	0.000122129	0.000155001	0.000106953	0.000120288	0.000138415	0.000171197	4.25453e-05	1.90268e-05	0.000128557	1.85262e-05	8.28519e-06	0.750929	0.090285
A_0068	2,3-Diphosphoglyceric acid	Diphosphoglycerate	186004	HMDB01294	264.952	18.9233	N.D.	0.000714468	0.000432283	0.000492922	0.00196883	0.00263085	0.000328381	0.0010995	0.00103388	0.000531537	0.000902125	0.000721403	0.000322621	0.00112483	0.000903236	0.00040394	1.24687	0.69321
C_0018	2-Aminoisobutyric acid 2-Aminobutyric acid	2-Aminoisobutyric acid 2-Aminobutyric acid	6119 6657, 439691, 80283	HMDB01906 HMDB00452	104.071	10.4128	0.00541332	0.00821998	0.00211919	0.00155569	0.00146416	0.00465638	0.0023136	0.00215866	0.00248702	0.00267399	0.00375447	0.00297687	0.00133129	0.00285793	0.00102361	0.000457773	0.761208	0.55261
A_0020	2-Hydroxy-4-methylvaleric acid	2-Hydroxy-4-methylvaleric acid	439960	HMDB00624	131.071	9.11706	0.000287191	0.00026326	0.000156672	0.000146698	N.D.	0.000212577	0.000148228	0.000250913	0.000163471	0.000186191	0.000213455	7.21071e-05	3.22473e-05	0.000192276	4.07967e-05	1.82448e-05	0.90078	0.62489
A_0008	2-Hydroxybutyric acid	2-HBA	440864	HMDB00008	103.041	10.0529	0.000851918	0.00305937	N.D.	N.D.	N.D.	0.00100645	0.000458137	0.000720151	0.000797731	0.000496274	0.00195565	0.00156091	0.000698058	0.000695748	0.000225709	0.00010094	0.355764	0.45688
A_0026	2-Hydroxyglutaric acid	2-Hydroxyglutaric acid	43, 439391, 439939	HMDB00606,HMDB00694	147.03	16.9616	0.000329754	0.000325909	0.000220003	N.D.	0.000179272	N.D.	N.D.	N.D.	0.000196467	N.D.	0.000263735	7.5874e-05	3.39319e-05	0.000196467	N.A.	N.A.	0.744944	N.A.
A_0007	2-Hydroxyisobutyric acid	2-Hydroxyisobutyric acid	11671	HMDB00729	103.04	10.1688	0.000460514	N.D.	N.D.	0.000372857	N.D.	0.000372011	N.D.	N.D.	0.000300416	N.D.	0.000416685	6.19832e-05	2.77197e-05	0.000336213	5.06249e-05	2.26401e-05	0.806876	0.29554
A_0014	2-Hydroxyvaleric acid	2-Hydroxyvaleric acid	98009	HMDB01863	117.056	9.5054	0.000857622	0.000907526	0.00048767	0.000456029	0.000420973	0.000823326	0.000446963	0.000961266	0.000504432	0.000672826	0.000625964	0.000236097	0.000105586	0.000681763	0.000214953	9.61299e-05	1.08914	0.70625
A_0025	2-Oxoglutaric acid	2-OG	51	HMDB00208	145.014	22.0092	0.00176439	0.00199056	0.00144536	0.00158137	0.00162863	0.00161555	0.00148752	0.00174745	0.00187323	0.00167713	0.00168206	0.000206743	9.24584e-05	0.00168018	0.000144135	6.44589e-05	0.998879	0.98711
A_0010	2-Oxoisovaleric acid	2-KIV	49	HMDB00019	115.04	10.5114	0.00234842	0.00258595	0.00100204	0.00124649	0.000897625	0.00206171	0.00153997	0.00212978	0.00217883	0.00142347	0.00161611	0.000791642	0.000354033	0.00186675	0.000356326	0.000159354	1.15509	0.54426
C_0029	3-Amino-2-piperidone	3-Amino-2-piperidone	5200225	HMDB00323	115.085	8.26159	N.D.	N.D.	N.D.	N.D.	7.60695e-05	N.D.	N.D.	N.D.	N.D.	N.D.	7.60695e-05	N.A.	N.A.	N.A.	N.A.	N.A.	<1	N.A.
C_0017	3-Aminobutyric acid	3-Aminobutyric acid	10932		104.071	8.61179	0.000181596	0.000155818	0.000128117	0.000163074	0.00011531	0.000141872	0.000136061	9.78348e-05	0.000164157	0.00011794	0.000148783	2.68233e-05	1.19957e-05	0.000131573	2.50601e-05	1.12072e-05	0.884327	0.32525
C_0015	3-Aminoisobutyric acid	3-Aminoisobutyric acid	64956, 439434	HMDB03911	104.07	8.32618	8.80097e-05	8.01996e-05	7.04772e-05	7.79614e-05	7.8201e-05	8.59079e-05	5.96936e-05	6.6296e-05	5.85525e-05	7.24076e-05	7.89698e-05	6.26428e-06	2.80147e-06	6.85715e-05	1.11763e-05	4.99821e-06	0.868326	0.11723
A_0006	3-Hydroxybutyric acid	3-HBA	441, 92135, 94318	HMDB00011,HMDB00357,HMDB00442	103.04	9.83114	0.00166895	0.00172597	0.000755117	0.00053811	0.000530012	0.00104414	0.000577175	0.000934428	0.00126183	0.00082822	0.00104363	0.000603987	0.000270111	0.00092916	0.00025397	0.000113579	0.890315	0.71107
C_0132	3-Hydroxykynurenine	3-OHKY	11811	HMDB11631	225.087	10.4603	N.D.	2.05798e-05	N.D.	N.D.	N.D.	N.D.	N.D.	1.03342e-05	N.D.	1.66563e-05	2.05798e-05	N.A.	N.A.	1.34952e-05	4.47043e-06	1.99924e-06	0.655752	N.A.
A_0057	3-Indoxylsulfuric acid	3-Indoxylsulfuric acid	10258	HMDB00682	212.003	9.8545	0.00102458	0.000734685	0.00137474	0.00114957	0.000594339	0.00101407	0.000732016	0.00130888	0.00185361	0.00136258	0.000975584	0.000314397	0.000140602	0.00125423	0.000419633	0.000187665	1.28562	0.27138
C_0126	3-Methoxytyrosine	3-Methoxytyrosine	1670	HMDB01434	212.093	12.7058	7.21001e-05	5.57227e-05	7.61332e-05	4.47571e-05	6.3071e-05	4.69245e-05	6.09482e-05	4.84883e-05	4.05057e-05	3.57856e-05	6.23568e-05	1.26392e-05	5.6524e-06	4.65305e-05	9.53427e-06	4.26386e-06	0.746197	0.058292
C_0133	3-Nitrotyrosine	3-Nitrotyrosine	65124	HMDB01904	227.065	12.9625	1.62995e-05	N.D.	N.D.	1.80364e-05	1.50951e-05	N.D.	N.D.	1.30518e-05	N.D.	1.34196e-05	1.6477e-05	1.47867e-06	6.61281e-07	1.32357e-05	2.60074e-07	1.16309e-07	0.803282	0.057314
A_0027	3-Phenylpropionic acid	3-Phenylpropionic acid	107	HMDB00764	149.061	9.04732	0.000247918	0.000213941	0.000273184	0.000212406	0.000257519	0.000207222	0.000240813	0.000173381	0.000218034	0.000293157	0.000240994	2.69553e-05	1.20548e-05	0.000226521	4.44771e-05	1.98908e-05	0.939947	0.5547
C_0086	4-(β-Acetylaminoethyl)imidazole	4-(b-Acetylaminoethyl)imidazole	69602		154.098	9.13367	N.D.	N.D.	N.D.	N.D.	1.817e-05	N.D.	N.D.	N.D.	N.D.	N.D.	1.817e-05	N.A.	N.A.	N.A.	N.A.	N.A.	<1	N.A.
C_0034	4-Amino-3-hydroxybutyric acid	4-Amino-3-hydroxybutyric acid	2149		120.064	8.89761	N.D.	N.D.	N.D.	N.D.	N.D.	N.D.	N.D.	N.D.	N.D.	3.36035e-05	N.A.	N.A.	N.A.	3.36035e-05	N.A.	N.A.	1<	N.A.
A_0018	4-Methyl-2-oxovaleric acid 3-Methyl-2-oxovaleric acid	2-Oxoleucine 2K3MVA	70 47, 439286	HMDB00695 HMDB00491	129.056	9.84003	0.0163297	0.0150756	0.00710255	0.00741893	0.00659953	0.0134684	0.0107796	0.0141314	0.0150862	0.0101519	0.0105053	0.00477417	0.00213507	0.0127235	0.00215125	0.000962068	1.21115	0.38285
C_0051	5-Amino-4-oxovaleric acid	5-ALA	137	HMDB01149	132.066	8.64949	2.57751e-05	2.38274e-05	N.D.	1.85473e-05	2.4844e-05	1.99625e-05	2.02351e-05	1.84871e-05	N.D.	3.88768e-05	2.32485e-05	3.23348e-06	1.44606e-06	2.43904e-05	9.6881e-06	4.33265e-06	1.04912	0.83498
C_0092	5-Hydroxylysine	5-Hydroxylysine	3032849	HMDB00450	163.108	7.75505	0.000462119	0.000539484	0.000741648	0.000591312	0.000342051	0.00039878	0.000434934	0.000382793	0.000296668	0.000312069	0.000535323	0.00014869	6.64962e-05	0.000365049	5.87777e-05	2.62862e-05	0.681923	0.06092
C_0129	5-Hydroxytryptophan	Pretonine	439280	HMDB00472	221.093	12.3486	6.21566e-05	4.33475e-05	N.D.	4.50714e-05	4.13019e-05	N.D.	6.91637e-05	N.D.	6.30371e-05	6.55342e-05	4.79693e-05	9.58285e-06	4.28558e-06	6.59116e-05	3.0807e-06	1.37773e-06	1.37404	0.027085	*
A_0053	5-Methoxyindoleacetic acid	5-MIAA	18986	HMDB04096	204.067	8.46316	0.000150506	0.000124632	N.D.	9.27775e-05	0.000145105	0.000128329	0.00010832	0.000141432	9.12247e-05	N.D.	0.000128255	2.61458e-05	1.16928e-05	0.000117326	2.20947e-05	9.88106e-06	0.914789	0.54735
C_0142	5-Methyl-2'-deoxycytidine	5-Methyl-2'-deoxycytidine	440055	HMDB02224	242.116	10.5551	2.30065e-05	3.46301e-05	2.69034e-05	1.94118e-05	1.83797e-05	3.00066e-05	2.18135e-05	1.94525e-05	1.73596e-05	2.80393e-05	2.44663e-05	6.59486e-06	2.94931e-06	2.33343e-05	5.47116e-06	2.44678e-06	0.953733	0.77546
C_0042	5-Methylcytosine	5-Methylcytosine	65040	HMDB02894	126.067	8.44698	N.D.	N.D.	6.32582e-06	N.D.	N.D.	N.D.	N.D.	N.D.	N.D.	N.D.	6.32582e-06	N.A.	N.A.	N.A.	N.A.	N.A.	<1	N.A.
A_0016	5-Oxoproline	Oxoproline	7405	HMDB00267	128.036	9.78	0.000696804	0.000786893	0.000757544	0.000664724	0.000567765	0.000542361	0.000497816	0.00060364	0.000503354	0.000602064	0.000694746	8.58259e-05	3.83825e-05	0.000549847	5.13449e-05	2.29621e-05	0.791436	0.01568	*
C_0094	7-Methylguanine	7-Methylguanine	11361	HMDB00897	166.073	8.89406	2.84657e-05	2.25626e-05	4.47273e-05	2.45594e-05	2.84081e-05	2.24108e-05	2.81268e-05	2.32072e-05	2.14825e-05	2.57845e-05	2.97446e-05	8.75174e-06	3.9139e-06	2.42024e-05	2.71582e-06	1.21455e-06	0.813672	0.23689
C_0004	Acetohydroxamic acid	Acetohydroxamic acid	1990		76.0399	24.7576	0.000515931	0.0008155	N.D.	N.D.	N.D.	0.000288892	N.D.	N.D.	N.D.	N.D.	0.000665715	0.000211827	9.4732e-05	0.000288892	N.A.	N.A.	0.433957	N.A.
C_0119	ADMA	ADMA	123831	HMDB01539	203.151	8.30173	0.000678186	0.000507965	0.00071534	0.000551742	0.000556946	0.000467519	0.000615108	0.000521035	0.0004222	0.00057577	0.000602036	8.95102e-05	4.00302e-05	0.000520326	7.82231e-05	3.49824e-05	0.864278	0.16352
A_0088	ADP	ADP	6022	HMDB01341	426.021	11.2049	N.D.	7.90891e-05	N.D.	N.D.	0.000100814	0.00012318	N.D.	N.D.	N.D.	N.D.	8.99516e-05	1.53619e-05	6.87004e-06	0.00012318	N.A.	N.A.	1.3694	N.A.
C_0011	Ala	Ala	602, 5950, 71080	HMDB00161,HMDB01310	90.0556	9.74777	0.0413074	0.0311866	0.0536594	0.0430133	0.0584293	0.0376451	0.0560026	0.0543101	0.0366738	0.034371	0.0455192	0.0107515	0.0048082	0.0438005	0.0104515	0.00467406	0.962243	0.80419
C_0053	Alloisoleucine	Alloisoleucine	99288	HMDB00557	132.102	11.2927	0.00542931	0.00448817	0.00402137	0.00382537	0.00483683	0.00446897	0.00415367	0.00481114	0.00516358	0.00421019	0.00452021	0.000644083	0.000288043	0.00456151	0.000425185	0.000190149	1.00914	0.90815
A_0077	AMP	AMP	6083	HMDB00045	346.057	9.54854	N.D.	0.000227715	N.D.	N.D.	0.000300966	0.000169732	N.D.	N.D.	0.000105027	N.D.	0.00026434	5.17966e-05	2.31641e-05	0.00013738	4.57536e-05	2.04616e-05	0.519708	0.12356
C_0038	Anserine_divalent	Anserine	112072	HMDB00194	121.07	7.43507	0.00023919	0.000163373	0.000152564	0.000162957	0.000207348	0.000121721	9.67239e-05	0.000117681	0.000102096	0.000111175	0.000185086	3.68838e-05	1.64949e-05	0.000109879	1.04452e-05	4.67126e-06	0.593666	0.0084557	**
C_0101	Arg	Arg	6322, 71070	HMDB00517,HMDB03416	175.12	7.70281	0.0459516	0.0301923	0.0330017	0.0515791	0.0345232	0.0321536	0.0409565	0.0413335	0.0262648	0.0442844	0.0390496	0.0092215	0.00412398	0.0369986	0.00752041	0.00336323	0.947477	0.71037
C_0155	Argininosuccinic acid	ArgSuccinate	16950	HMDB00052	291.132	10.1754	1.39989e-05	1.86654e-05	3.93318e-05	1.66218e-05	2.16992e-05	1.62588e-05	2.63866e-05	1.52688e-05	N.D.	1.77473e-05	2.20634e-05	1.00564e-05	4.49735e-06	1.89154e-05	5.08392e-06	2.2736e-06	0.857319	0.56417
C_0057	Asn	Asn	236, 6267, 439600	HMDB00168	133.061	11.2804	0.00560638	0.00504372	0.00562158	0.00577555	0.00416674	0.00544713	0.00536316	0.0055448	0.00550835	0.00820537	0.00524279	0.000662763	0.000296397	0.00601376	0.00122708	0.000548766	1.14705	0.26152
C_0060	Asp	Asp	424, 5960, 83887	HMDB00191,HMDB06483	134.045	12.4243	0.00100312	0.00149419	0.00137758	0.00151557	0.00167783	0.00142271	0.00132281	0.00161206	0.00171368	0.00157628	0.00141366	0.000253228	0.000113247	0.00152951	0.000155766	6.96606e-05	1.08195	0.41393
A_0096	ATP	ATP	5957	HMDB00538	505.99	12.144	N.D.	0.00014707	0.000136812	0.000146479	0.000209432	0.00035306	N.D.	0.000198089	0.000204231	0.000197945	0.000159948	3.33224e-05	1.49022e-05	0.000238331	7.65417e-05	3.42305e-05	1.49005	0.1319
C_0032	Betaine	Betaine	247	HMDB00043	118.087	12.1428	0.0393952	0.0291068	0.0311317	0.0408573	0.0442201	0.0285112	0.0426612	0.0385092	0.0408473	0.0342448	0.0369422	0.00650901	0.00291092	0.0369547	0.00567384	0.00253742	1.00034	0.99749
C_0138	Butyrylcarnitine	Butyrylcarnitine	439829	HMDB02013	232.155	10.3473	N.D.	N.D.	N.D.	N.D.	N.D.	N.D.	2.06398e-05	N.D.	N.D.	N.D.	N.A.	N.A.	N.A.	2.06398e-05	N.A.	N.A.	1<	N.A.
C_0124	Carboxymethyllysine	Carboxymethyllysine	123800		205.119	9.94013	3.85652e-05	2.53316e-05	2.86895e-05	3.23398e-05	5.31473e-05	3.26745e-05	2.99885e-05	5.05265e-05	3.39597e-05	8.05539e-05	3.56147e-05	1.09604e-05	4.90165e-06	4.55406e-05	2.11679e-05	9.46656e-06	1.2787	0.38772
C_0091	Carnitine	Carnitine	85, 10917, 2724480	HMDB00062	162.113	9.20971	0.005556	0.00310727	0.00567404	0.00365342	0.00650393	0.00355145	0.00431247	0.00519887	0.00587854	0.0054309	0.00489893	0.00144654	0.000646912	0.00487445	0.000933976	0.000417687	0.995002	0.97554
C_0134	Carnosine	Carnosine	439224	HMDB00033	227.115	7.34289	0.0023933	0.00184404	0.00215212	0.00193874	0.00181064	0.00196703	0.00136814	0.00154565	0.00128143	0.0014503	0.00202777	0.000243876	0.000109065	0.00152251	0.000267067	0.000119436	0.75083	0.01429	*
A_0086	Cholic acid	Cholic acid	221493	HMDB00619	407.282	7.06939	N.D.	0.000714468	0.000129972	N.D.	0.00157612	0.000104229	7.59381e-05	N.D.	0.00013522	0.000253191	0.000806852	0.000727485	0.000325341	0.000142145	7.78893e-05	3.48332e-05	0.176172	0.2537
C_0020	Choline	Choline	305	HMDB00097	104.107	7.43401	0.00362891	0.00335341	0.00365011	0.00384003	0.00317738	0.00401617	0.00371566	0.00378903	0.00372364	0.00414364	0.00352997	0.000262609	0.000117442	0.00387762	0.000192194	8.59517e-05	1.09849	0.046691	*
A_0037	cis-Aconitic acid	cis-Aconitic acid	643757	HMDB00072	173.009	28.6032	0.00107066	0.000859539	0.00107641	0.000866433	0.000883494	0.000693143	0.000858123	0.000781708	0.000880977	0.000680819	0.000951306	0.000111935	5.00587e-05	0.000778954	9.17579e-05	4.10354e-05	0.818826	0.029658	*
A_0044	Citric acid	Citric acid	311	HMDB00094	191.021	26.9853	0.013363	0.00932985	0.0139564	0.0104016	0.0107226	0.00814922	0.0112325	0.00934812	0.00990511	0.00854245	0.0115547	0.00200065	0.000894718	0.00943547	0.00121545	0.000543566	0.816592	0.085072
C_0103	Citrulline	Citrulline	9750	HMDB00904	176.104	11.9168	0.0214143	0.018112	0.0164678	0.020511	0.0325814	0.0170223	0.0168094	0.0218717	0.0154559	0.0384668	0.0218173	0.00632616	0.00282914	0.0219252	0.00956151	0.00427604	1.00495	0.9838
C_0052	Creatine	Creatine	586	HMDB00064	132.078	9.56551	0.0929779	0.0658273	0.0531881	0.0811715	0.0380475	0.0836794	0.0814346	0.0885951	0.0954221	0.0894367	0.0662425	0.0218129	0.00975502	0.0877136	0.00545133	0.00243791	1.32413	0.091981
C_0028	Creatinine	Creatinine	588	HMDB00562	114.067	7.90281	0.0267253	0.0216224	0.0290981	0.0231407	0.0242042	0.0203664	0.0221996	0.0198805	0.0159894	0.0219023	0.0249581	0.00296905	0.0013278	0.0200676	0.00248334	0.00111058	0.804052	0.023016	*
C_0013	Cyclohexylamine	Cyclohexylamine	7965		100.112	8.34608	N.D.	3.9758e-05	N.D.	7.00631e-05	N.D.	N.D.	2.22991e-05	2.27065e-05	N.D.	5.86971e-05	5.49105e-05	2.14289e-05	9.58331e-06	3.45676e-05	2.08978e-05	9.34576e-06	0.629526	0.3942
C_0131	Cystathionine	Cystathionine	834, 439258	HMDB00099	223.076	10.6774	0.000172627	0.000159647	0.00025467	0.000136	0.0001093	0.000155777	0.000163136	0.000186373	0.000102096	0.000156126	0.000166449	5.49104e-05	2.45567e-05	0.000152701	3.0922e-05	1.38288e-05	0.917407	0.64219
C_0162	Cysteine glutathione disulfide	Cysteine glutathione disulfide	10455148	HMDB00656	427.096	12.5456	6.89026e-05	8.37891e-05	4.63274e-05	8.97499e-05	3.62352e-05	6.86447e-05	4.57314e-05	7.19458e-05	2.65457e-05	6.38249e-05	6.50008e-05	2.32212e-05	1.03848e-05	5.53385e-05	1.90145e-05	8.50352e-06	0.851351	0.49287
C_0140	Cystine	Cystine	595, 67678	HMDB00192	241.032	11.8367	0.0143477	0.012217	0.010863	0.0136319	0.011574	0.0106393	0.0129806	0.0130891	0.0119079	0.0117069	0.0125267	0.00144125	0.000644545	0.0120648	0.00100902	0.000451248	0.963121	0.57514
C_0144	Cytidine	Cytidine	6175	HMDB00089	244.1	10.4672	0.000499164	0.000598215	0.00047347	0.000430045	0.000310183	0.000426715	0.000470143	0.000461676	0.000466684	0.000337126	0.000462215	0.000105043	4.69769e-05	0.000432469	5.60499e-05	2.50663e-05	0.935643	0.59627
C_0025	Cytosine	Cytosine	597	HMDB00630	112.05	7.86241	N.D.	N.D.	3.48293e-05	4.82936e-05	4.242e-05	N.D.	N.D.	N.D.	N.D.	4.63322e-05	4.18476e-05	6.75041e-06	3.01887e-06	4.63322e-05	N.A.	N.A.	1.10716	N.A.
C_0088	Daminozide Ala-Ala	Daminozide Ala-Ala	15331 5460362	HMDB03459	161.091	10.0172	N.D.	N.D.	N.D.	N.D.	2.3027e-05	N.D.	N.D.	N.D.	N.D.	N.D.	2.3027e-05	N.A.	N.A.	N.A.	N.A.	N.A.	<1	N.A.
A_0036	Decanoic acid	Decanoic acid	2969	HMDB00511	171.139	8.18279	N.D.	0.000203277	0.000171457	N.D.	N.D.	0.000137599	0.000259056	N.D.	N.D.	0.000163857	0.000187367	2.25001e-05	1.00623e-05	0.000186837	6.39065e-05	2.85799e-05	0.997174	0.99042
C_0022	Diethanolamine	Diethanolamine	8113	HMDB04437	106.086	8.28395	0.000173368	0.000174313	0.000408425	0.000545022	0.00019732	0.000345735	0.000967806	0.0002433	0.000173596	0.000174782	0.00029969	0.000168944	7.55539e-05	0.000381044	0.000335443	0.000150015	1.27146	0.64557
A_0062	Dodecanedioic acid	Dodecanedioic acid	12736	HMDB00623	229.144	11.1207	N.D.	0.000444543	N.D.	N.D.	N.D.	N.D.	N.D.	N.D.	N.D.	N.D.	0.000444543	N.A.	N.A.	N.A.	N.A.	N.A.	<1	N.A.
C_0147	Dyphylline	Dyphylline	3182		255.109	23.8781	0.0136787	0.0115094	0.0122526	0.0128767	0.0122439	0.0106148	0.0134002	0.0116004	0.0125975	0.0121835	0.0125123	0.000812158	0.000363208	0.0120793	0.0010486	0.000468948	0.965396	0.4875
C_0071	Ectoine	Ectoine	126041		143.08	10.1928	N.D.	N.D.	N.D.	N.D.	N.D.	N.D.	N.D.	5.77855e-05	N.D.	6.40795e-05	N.A.	N.A.	N.A.	6.09325e-05	4.45053e-06	1.99034e-06	1<	N.A.
C_0137	Ergothioneine	Ergothioneine	3037043	HMDB03045	230.096	18.8728	N.D.	N.D.	1.79728e-05	N.D.	N.D.	0.00163922	N.D.	N.D.	N.D.	2.99304e-05	1.79728e-05	N.A.	N.A.	0.000834574	0.00113794	0.000508901	46.4354	N.A.
C_0002	Ethanolamine	Ethanolamine	700	HMDB00149	62.0603	6.89974	0.000943072	0.000879598	0.000637271	0.000823781	0.000586053	0.000751608	0.000804954	0.000849976	0.000755794	0.000844816	0.000773955	0.000155107	6.93661e-05	0.000801429	4.69479e-05	2.09957e-05	1.0355	0.72105
A_0023	Ethanolamine phosphate	EAP	1015	HMDB00224	140.012	8.26888	0.000202065	0.000300583	0.000147184	0.000203456	0.000262792	0.000250067	0.000189731	0.000258368	0.000252539	0.000230153	0.000223216	5.95203e-05	2.66183e-05	0.000236172	2.80473e-05	1.25431e-05	1.05804	0.67595
C_0016	GABA	GABA	119	HMDB00112	104.071	8.32618	9.21041e-05	8.84042e-05	7.17423e-05	7.92974e-05	7.8201e-05	7.66799e-05	6.18386e-05	7.01221e-05	5.98545e-05	7.68445e-05	8.19498e-05	8.2166e-06	3.67457e-06	6.90679e-05	8.01062e-06	3.58246e-06	0.842807	0.03638	*
C_0107	Galactosamine Glucosamine	Galactosamine Glucosamine	24154 439213	HMDB01514	180.086	10.0555	8.00549e-05	3.40831e-05	N.D.	3.54441e-05	7.00944e-05	5.34531e-05	4.7593e-05	2.19199e-05	4.68709e-05	4.48047e-05	5.49191e-05	2.36327e-05	1.05689e-05	4.29283e-05	1.21753e-05	5.44496e-06	0.781664	0.40584
C_0076	Gln	Gln	738, 5961, 145815	HMDB00641,HMDB03423	147.077	11.5841	0.0959578	0.0731859	0.101075	0.0901639	0.0737556	0.0651834	0.0887968	0.077521	0.0699229	0.0867508	0.0868276	0.0127911	0.00572038	0.077635	0.010274	0.00459465	0.894127	0.24721
C_0080	Glu	Glu	611, 23327, 33032	HMDB00148,HMDB03339	148.064	11.7922	0.00859025	0.00747665	0.0191285	0.0173305	0.0200691	0.0164214	0.014517	0.0148079	0.0183279	0.0141497	0.014519	0.00601457	0.0026898	0.0156448	0.00173278	0.000774921	1.07754	0.70533
A_0055	Glucaric acid	Glucaric acid	33037	HMDB00663	209.032	14.8314	N.D.	N.D.	N.D.	N.D.	N.D.	N.D.	N.D.	9.18027e-05	N.D.	N.D.	N.A.	N.A.	N.A.	9.18027e-05	N.A.	N.A.	1<	N.A.
A_0048	Gluconic acid	Gluconic acid	10690	HMDB00625	195.051	8.43903	0.000648757	0.00045143	0.000710101	0.000695941	0.000743451	0.000597565	0.000416861	0.000796405	0.000447497	0.000643205	0.000649936	0.000116068	5.19073e-05	0.000580307	0.000154358	6.90308e-05	0.892867	0.44518
C_0106	Gluconolactone	1,5-Gluconolactone	7027	HMDB00150	179.056	24.7015	0.000327823	0.000214413	0.000394918	0.00031436	0.000335447	0.000277969	0.000223598	0.000372066	0.000241262	0.000300468	0.000317392	6.5305e-05	2.92053e-05	0.000283073	5.81672e-05	2.60132e-05	0.89187	0.40612
A_0047	Glucuronic acid Galacturonic acid	Glucuronic acid Galacturonic acid	94715 439215	HMDB00127 HMDB02545	193.035	8.33559	0.000179028	0.000158178	0.000264136	0.000172894	0.000244232	0.000148722	0.000153244	0.000165287	0.000147512	0.000187131	0.000203694	4.7237e-05	2.1125e-05	0.000160379	1.65236e-05	7.38957e-06	0.787357	0.11114
C_0157	Glutathione (GSSG)_divalent	GSSG	65359	HMDB03337	307.086	13.1063	N.D.	1.39819e-05	N.D.	N.D.	N.D.	3.27373e-05	N.D.	2.50308e-05	N.D.	N.D.	1.39819e-05	N.A.	N.A.	2.88841e-05	5.44928e-06	2.43699e-06	2.06581	N.A.
C_0005	Gly	Gly	750	HMDB00123	76.0399	8.95296	0.0995892	0.0732291	0.0875052	0.0951573	0.0838757	0.0555024	0.0659627	0.0667782	0.0631709	0.0666343	0.0878713	0.0102578	0.00458742	0.0636097	0.00476041	0.00212892	0.723896	0.0035445	**
C_0118	Gly-Asp	Gly-Asp	97363		191.067	10.6655	2.94406e-05	2.43744e-05	N.D.	2.67599e-05	1.6982e-05	2.34465e-05	2.0478e-05	1.70567e-05	2.65819e-05	2.20387e-05	2.43892e-05	5.35423e-06	2.39449e-06	2.19204e-05	3.52876e-06	1.57811e-06	0.898773	0.46299
C_0056	Gly-Gly	Gly-Gly	11163	HMDB11733	133.061	9.05134	N.D.	6.51579e-05	6.75375e-05	8.14586e-05	N.D.	N.D.	9.01273e-05	6.3185e-05	5.42126e-05	4.66231e-05	7.13847e-05	8.80504e-06	3.93774e-06	6.3537e-05	1.89753e-05	8.48603e-06	0.890065	0.50269
C_0012	Glycerol	Glycerol	753	HMDB00131	93.0552	23.813	0.118177	0.10398	0.0931604	0.0882407	0.0959772	0.0776582	0.103834	0.0695864	0.0793211	0.0751123	0.099907	0.0116986	0.00523178	0.0811025	0.0132313	0.00591723	0.81178	0.044942	*
A_0035	Glycerol 3-phosphate	G3P	439162	HMDB00126	171.007	12.4848	0.000160599	0.000176618	0.000114967	0.000168964	0.000170625	0.000160875	0.000153016	0.000138663	0.000215014	0.000194654	0.000158354	2.49209e-05	1.1145e-05	0.000172444	3.14562e-05	1.40677e-05	1.08898	0.45617
C_0148	Glycerophosphocholine	GPCho	439285	HMDB00086	258.111	23.41	0.000141432	0.00029639	0.000142703	0.000151404	0.000230375	0.000167422	9.95164e-05	0.000147324	0.000244373	0.000121467	0.000192461	6.89279e-05	3.08255e-05	0.00015602	5.56739e-05	2.48981e-05	0.810661	0.38581
A_0090	Glycocholic acid	Glycocholic acid	10140	HMDB00138	464.303	6.93419	N.D.	0.000347237	N.D.	N.D.	0.000347998	0.000175706	N.D.	N.D.	0.000155707	9.94428e-05	0.000347618	5.38533e-07	2.40839e-07	0.000143619	3.95426e-05	1.7684e-05	0.413152	0.012276	*
A_0001	Glyoxylic acid	Glyoxylic acid	760	HMDB00119	72.9931	12.0871	0.000414441	0.000402111	0.000354168	0.000401236	0.00031362	0.000276845	0.000431912	0.000463274	0.000354763	0.000422691	0.000377115	4.23022e-05	1.89181e-05	0.000389897	7.45654e-05	3.33466e-05	1.03389	0.7496
C_0102	Guanidinosuccinic acid	Guanidinosuccinic acid	439918	HMDB03157	176.067	10.9155	5.50207e-05	5.11418e-05	4.00016e-05	5.29697e-05	4.3678e-05	3.53111e-05	2.16516e-05	5.55327e-05	8.31814e-05	2.38207e-05	4.85623e-05	6.42131e-06	2.8717e-06	4.38995e-05	2.57405e-05	1.15115e-05	0.903982	0.71224
C_0031	Guanidoacetic acid	Guanidoacetic acid	763	HMDB00128	118.062	8.89741	0.00338403	0.00312522	0.00234766	0.00413101	0.00327054	0.00171477	0.00233392	0.00223733	0.00124559	0.00359176	0.00325169	0.000637246	0.000284985	0.00222467	0.000880289	0.000393677	0.684159	0.070885
C_0083	Guanine	Guanine	764	HMDB00132	152.061	8.94407	0.000412948	0.000388281	0.000256196	0.00031047	0.000210039	0.00029859	0.000279164	0.000281597	0.000213017	0.000200348	0.000315587	8.58159e-05	3.8378e-05	0.000254543	4.45527e-05	1.99246e-05	0.806572	0.20766
A_0011	Hexanoic acid	Hexanoic acid	8892	HMDB00535	115.077	9.1766	N.D.	0.00011308	N.D.	N.D.	6.8967e-05	9.08398e-05	N.D.	N.D.	N.D.	0.000123657	9.10233e-05	3.11924e-05	1.39497e-05	0.000107248	2.32053e-05	1.03777e-05	1.17825	0.61914
A_0039	Hippuric acid	Hippuric acid	464	HMDB00714	178.051	8.68258	0.0012815	0.000345904	0.00210537	0.000802035	0.00103008	0.0005024	0.000527234	0.000627709	0.00113567	0.00111738	0.00111298	0.000652916	0.000291993	0.000782079	0.000317983	0.000142206	0.702692	0.34891
C_0087	His	His	773, 6274, 71083	HMDB00177	156.077	7.89612	0.017689	0.0146021	0.0146088	0.0186177	0.0152228	0.0159232	0.0145663	0.0173523	0.0165179	0.0193827	0.0161481	0.00187677	0.000839315	0.0167485	0.00178884	0.000799994	1.03718	0.61864
C_0026	Histamine	Histamine	774	HMDB00870	112.087	5.19134	2.61261e-05	0.000102078	8.88965e-05	4.23994e-05	9.77338e-05	0.000132613	2.7277e-05	N.D.	8.71958e-05	0.000119504	7.14468e-05	3.47546e-05	1.55427e-05	9.16473e-05	4.69663e-05	2.10039e-05	1.28273	0.50288
C_0141	Homocarnosine	Homocarnosine	10243361	HMDB00745	241.131	7.4751	0.00012677	8.59428e-05	9.89062e-05	9.81197e-05	6.27565e-05	7.04024e-05	6.98112e-05	6.99791e-05	6.60388e-05	7.07711e-05	9.4499e-05	2.32096e-05	1.03796e-05	6.94005e-05	1.91616e-06	8.56934e-07	0.734405	0.072706
C_0117	Homocitrulline	Homocitrulline	65072	HMDB00679	190.119	12.0468	0.000233926	0.000169527	0.000362172	0.000138554	0.000186557	0.000163749	N.D.	0.00017307	0.000182023	0.000125104	0.000218147	8.75915e-05	3.91721e-05	0.000160987	2.50581e-05	1.12063e-05	0.737972	0.22566
C_0151	Homocystine	Homocystine	439579	HMDB00575,HMDB00676	269.064	10.3738	4.07878e-05	3.3878e-05	6.24396e-05	2.54239e-05	2.28174e-05	2.29443e-05	2.63461e-05	3.58656e-05	2.98007e-05	2.31661e-05	3.70694e-05	1.58619e-05	7.09366e-06	2.76246e-05	5.38673e-06	2.40902e-06	0.745213	0.26399
A_0040	Homovanillic acid	HVA	1738	HMDB00118	181.051	8.5231	0.000120449	0.000137295	0.000103713	0.000117664	0.000133716	0.000130183	N.D.	0.000158898	N.D.	N.D.	0.000122567	1.3465e-05	6.02174e-06	0.00014454	2.03041e-05	9.08029e-06	1.17927	0.34272
C_0050	Hydroxyproline	Hydroxyproline	5810	HMDB00725	132.066	12.9686	0.0196574	0.0121353	0.0256068	0.017554	0.0133695	0.0124117	0.0151466	0.0127382	0.00609684	0.00988937	0.0176646	0.0053871	0.00240919	0.0112565	0.00343343	0.00153548	0.637237	0.060971
C_0023	Hypotaurine	Hypotaurine	107812	HMDB00965	110.027	19.6717	0.00081681	0.000672945	0.000438119	0.000751636	0.000430036	0.000636761	0.000536595	0.000851764	0.000552795	0.000619884	0.000621909	0.000178895	8.00043e-05	0.00063956	0.000126051	5.63717e-05	1.02838	0.86186
C_0064	Hypoxanthine	Hypoxanthine	790	HMDB00157	137.047	11.89	0.00238129	0.00208536	0.00196097	0.00197976	0.0016375	0.00234858	0.00203541	0.00235193	0.00164113	0.00188373	0.00200898	0.000267209	0.0001195	0.00205216	0.000306317	0.000136989	1.02149	0.81833
C_0054	Ile	Ile	791, 6306, 76551	HMDB00172	132.103	11.03	0.0544871	0.0570174	0.0420729	0.0425933	0.0319705	0.0558876	0.0476374	0.0563297	0.0715741	0.0625123	0.0456283	0.0102051	0.00456387	0.0587882	0.00889024	0.00397583	1.28842	0.062043
C_0045	Imidazole-4-acetic acid	Imidazole-4-acetic acid	96215	HMDB02024	127.051	8.68744	2.60871e-05	4.29714e-05	5.5965e-05	3.50119e-05	0.00013956	N.D.	N.D.	N.D.	2.78477e-05	6.12065e-05	5.9919e-05	4.58543e-05	2.05067e-05	4.45271e-05	2.35882e-05	1.0549e-05	0.743121	0.59151
C_0098	Indole-3-acetaldoxime Indole-3-acetamide	Indole-3-acetaldoxime Indole-3-acetamide	5371769 397		175.087	24.0711	N.D.	0.000258615	N.D.	N.D.	N.D.	0.000156718	N.D.	N.D.	0.000143108	N.D.	0.000258615	N.A.	N.A.	0.000149913	9.62381e-06	4.3039e-06	0.579678	N.A.
C_0152	Inosine	Inosine	6021	HMDB00195	269.091	21.0443	N.D.	5.6338e-05	N.D.	4.48749e-05	8.04373e-05	5.02202e-05	N.D.	5.82146e-05	4.74134e-05	N.D.	6.05501e-05	1.81515e-05	8.1176e-06	5.19494e-05	5.60436e-06	2.50635e-06	0.857957	0.5035
A_0015	Isethionic acid	Isethionic acid	7866	HMDB03903	124.992	11.9882	0.000315273	0.000352347	0.000157334	0.000163725	0.000179694	0.000251509	0.000157577	0.000201923	0.000273243	0.000203117	0.000233675	9.27039e-05	4.14585e-05	0.000217474	4.55634e-05	2.03766e-05	0.93067	0.73815
A_0004	Isobutyric acid Butyric acid	Isobutyric acid Butyric acid	6590 264	HMDB01873 HMDB00039	87.0442	10.1696	N.D.	N.D.	N.D.	N.D.	N.D.	N.D.	N.D.	N.D.	0.00014514	N.D.	N.A.	N.A.	N.A.	0.00014514	N.A.	N.A.	1<	N.A.
A_0043	Isocitric acid	Isocitric acid	1198	HMDB00193	191.021	29.3519	0.000948014	0.00099639	0.00118828	N.D.	N.D.	N.D.	N.D.	0.000874362	0.000976299	N.D.	0.00104423	0.000127078	5.68308e-05	0.000925331	7.208e-05	3.22351e-05	0.886138	0.27534
C_0125	Kynurenine	Kynurenine	846, 161166	HMDB00684	209.093	10.6207	0.000183545	0.000144127	9.09803e-05	0.000109476	0.000113528	0.000147271	0.000127846	8.50333e-05	0.000117033	0.00016649	0.000128331	3.629e-05	1.62294e-05	0.000128735	3.08893e-05	1.38141e-05	1.00314	0.98538
A_0005	Lactic acid	Lactic acid	612, 107689, 61503	HMDB00190,HMDB01311	89.0248	11.1514	0.102317	0.222411	0.0609222	0.0937344	0.0760075	0.113283	0.0758879	0.372021	0.130221	0.324038	0.111079	0.0642616	0.0287387	0.20309	0.134835	0.0602999	1.82835	0.21977
A_0050	Lauric acid	Lauric acid	3893	HMDB00638	199.171	7.88182	0.000775129	0.00155468	0.00134054	0.000967288	0.000783735	0.000987703	0.00145605	0.000719299	0.00072074	0.00143828	0.00108427	0.00034876	0.00015597	0.00106441	0.000366147	0.000163746	0.981683	0.93218
C_0055	Leu	Leu	857, 6106, 439524	HMDB00687	132.103	11.1391	0.0916349	0.0948755	0.0854229	0.0786095	0.0774411	0.101177	0.0885246	0.0988975	0.110689	0.104815	0.0855968	0.00771233	0.00344906	0.100821	0.00819078	0.00366303	1.17785	0.016483	*
C_0077	Lys	Lys	866, 5962, 57449	HMDB00182,HMDB03405	147.114	7.4551	0.0581314	0.0449008	0.0475953	0.0530646	0.0230339	0.0429835	0.0506728	0.053226	0.0390833	0.0595648	0.0453452	0.0134734	0.0060255	0.0491061	0.00816631	0.00365209	1.08294	0.61102
A_0021	Malic acid	Malic acid	525, 92824, 222656	HMDB00156,HMDB00744	133.015	21.9661	0.000748143	0.000702027	0.000601534	0.000499034	0.000614797	0.000672544	0.000608645	0.000882456	0.000613772	0.000641324	0.000633107	9.65545e-05	4.31805e-05	0.000683748	0.00011396	5.09644e-05	1.07999	0.47068
C_0081	Met	Met	876, 6137, 84815	HMDB00696	150.059	11.5574	0.00977337	0.00799911	0.00884842	0.00901236	0.00584705	0.00893354	0.00772128	0.00873448	0.0081116	0.00935844	0.00829606	0.00150719	0.000674035	0.00857187	0.000654082	0.000292514	1.03325	0.72155
C_0093	Methionine sulfoxide	Methionine sulfoxide	158980	HMDB02005	166.054	12.7237	0.000626635	0.000463558	0.000398676	0.000625184	0.000501842	0.000348277	0.000363909	0.000377501	0.000313775	0.000865182	0.000523179	0.000100771	4.50662e-05	0.000453729	0.000231235	0.000103412	0.867253	0.56285
A_0054	Mucic acid	Mucic acid	3037582	HMDB00639	209.031	14.4217	0.000182538	0.000141294	0.00014608	0.000170492	0.000174843	0.000140894	N.D.	0.000135042	0.000113654	0.00014552	0.00016305	1.82725e-05	8.17171e-06	0.000133777	1.40845e-05	6.29877e-06	0.820471	0.030046	*
C_0019	N,N-Dimethylglycine	DMG	673	HMDB00092	104.071	11.7732	0.000566623	0.000627478	0.000623429	0.000824253	0.000521864	0.000707728	0.000723973	0.00067147	0.000932211	0.000809867	0.00063273	0.000115603	5.16993e-05	0.00076905	0.000104405	4.66914e-05	1.21545	0.086448
A_0019	N-Acetylalanine	N-Acetylalanine	88064	HMDB00766	130.05	9.13881	7.08652e-05	N.D.	8.71628e-05	6.74547e-05	5.79997e-05	N.D.	8.20953e-05	7.45498e-05	5.95225e-05	0.000107906	7.08706e-05	1.21486e-05	5.433e-06	8.10184e-05	2.02322e-05	9.0481e-06	1.14319	0.42973
C_0130	N-Acetylgalactosamine N-Acetylmannosamine N-Acetylglucosamine	N-Acetylgalactosamine ManNAc GlcNAc	35717 439281 439174	HMDB00853 HMDB01129 HMDB00215	222.098	23.8273	N.D.	N.D.	0.000187058	0.000204531	0.000198892	0.000160767	0.000177098	0.000167635	0.000193379	0.000162417	0.000196827	8.91727e-06	3.98792e-06	0.000172259	1.34142e-05	5.999e-06	0.875181	0.021932	*
A_0012	N-Acetylglycine	N-Acetylglycine	10972	HMDB00532	116.036	9.84333	0.00120712	0.00215562	0.000148949	0.000161979	0.000162821	0.000630523	0.000280492	0.000243671	0.000379995	0.000179608	0.000767299	0.000899312	0.000402185	0.000342858	0.000176429	7.89013e-05	0.446838	0.35499
C_0114	N-Acetyllysine	N-Acetyllysine	92907	HMDB00446	189.124	10.5796	0.000209398	0.000186073	0.000208083	0.0001784	0.00014875	0.000143473	0.000124567	0.000160054	0.000108715	0.00013125	0.000186141	2.49017e-05	1.11364e-05	0.000133612	1.93888e-05	8.67093e-06	0.717801	0.0064994	**
C_0100	N-Acetylornithine	N-AcOrn	439232	HMDB03357	175.109	10.3115	0.00028766	0.000226173	0.000264308	0.00026646	0.000188654	0.000198401	0.000143912	0.00016456	0.000130269	0.00012525	0.000246651	3.92711e-05	1.75626e-05	0.000152478	2.9845e-05	1.33471e-05	0.618196	0.0031968	**
C_0079	N-Acetylserine	N-Acetylserine	65249	HMDB02931	148.062	24.9955	N.D.	6.89526e-05	N.D.	N.D.	N.D.	N.D.	7.38987e-05	N.D.	N.D.	N.D.	6.89526e-05	N.A.	N.A.	7.38987e-05	N.A.	N.A.	1.07173	N.A.
C_0047	N-Methylproline	N-Methylproline	557		130.087	13.4251	0.000412129	0.000371564	0.000687618	0.00034949	0.000570854	0.000398654	0.000370465	0.000349037	0.000295583	0.000388041	0.000478331	0.000145553	6.50934e-05	0.000360356	4.08013e-05	1.82469e-05	0.753362	0.14615
C_0061	N-Nitrosodiethanolamine	N-Nitrosodiethanolamine	14223		135.076	23.8716	0.000188264	0.000183577	0.000181105	0.000154665	0.000139595	0.000131232	0.000188915	0.000126227	N.D.	0.000172964	0.000169441	2.1209e-05	9.48494e-06	0.000154834	3.09066e-05	1.38218e-05	0.913795	0.45613
C_0085	N1-Methyl-4-pyridone-5-carboxamide	N1-Methyl-4-pyridone-5-carboxamide	440810	HMDB04194	153.065	19.9016	6.80447e-05	0.000158177	N.D.	N.D.	N.D.	7.7496e-05	N.D.	7.8275e-05	8.9619e-05	6.9971e-05	0.000113111	6.37333e-05	2.85024e-05	7.88403e-05	8.10289e-06	3.62372e-06	0.697017	0.58569
C_0099	N5-Ethylglutamine	N5-Ethylglutamine	439378		175.109	12.254	0.00498501	0.00430155	0.00467434	0.00271482	0.00346143	0.00300364	0.00210279	0.00204423	0.00356592	0.00222522	0.00402743	0.000929234	0.000415566	0.00258836	0.000669289	0.000299315	0.642683	0.025152	*
C_0116	N6,N6,N6-Trimethyllysine	Trimethyllysine	440120	HMDB01325	189.158	7.78059	0.000769315	0.000695508	0.000882714	0.000770026	0.000706884	0.000881427	0.000663874	0.000767803	0.000600389	0.000746588	0.000764889	7.43419e-05	3.32467e-05	0.000732016	0.000106988	4.78464e-05	0.957023	0.5899
C_0113	N6-Acetyllysine	N6-Acetyllysine	92832	HMDB00206	189.124	12.3253	0.000189004	0.000191474	0.000255303	0.000212193	0.000185789	0.000181797	0.000223922	0.000193667	0.000169726	0.000289049	0.000206753	2.90459e-05	1.29897e-05	0.000211632	4.77319e-05	2.13463e-05	1.0236	0.85105
C_0089	N6-Methyllysine	N6-Methyllysine	164795	HMDB02038	161.129	7.68728	0.00173929	0.00346568	0.00194936	0.00827703	0.00129098	0.00187463	0.00113155	0.00209458	0.00293591	0.00124319	0.00334447	0.00287596	0.00128617	0.00185597	0.00072867	0.000325871	0.554937	0.31805
C_0112	N8-Acetylspermidine	N8-Acetylspermidine	123689	HMDB02189	188.176	6.89531	6.36384e-05	6.86791e-05	3.52758e-05	4.59752e-05	3.77028e-05	5.9354e-05	4.81596e-05	3.7439e-05	4.72688e-05	7.18258e-05	5.02543e-05	1.51559e-05	6.77795e-06	5.28094e-05	1.31627e-05	5.88652e-06	1.05084	0.7833
C_0040	Nicotinamide	Nicotinamide	936	HMDB01406	123.056	8.00393	0.00021361	0.000320115	0.000124284	9.12038e-05	5.458e-05	0.000114	0.000325179	0.000269904	0.000169075	9.441e-05	0.000160758	0.000106806	4.7765e-05	0.000194514	9.98841e-05	4.46695e-05	1.20997	0.61977
C_0115	Nω-Methylarginine	Nw-Methylarginine	132862		189.135	8.07617	0.000101502	8.06099e-05	9.87201e-05	0.00010425	8.15206e-05	7.442e-05	7.97669e-05	9.12911e-05	5.8878e-05	9.43009e-05	9.33204e-05	1.13615e-05	5.08102e-06	7.97314e-05	1.42212e-05	6.35992e-06	0.854383	0.13544
C_0122	O-Acetylcarnitine	ALCAR	439756	HMDB00201	204.124	9.76891	0.00192888	0.00159569	0.00135972	0.000773562	0.00125031	0.00117	0.00105854	0.00126281	0.00144244	0.00127075	0.00138163	0.000428012	0.000191413	0.00124091	0.00014166	6.33522e-05	0.898147	0.51714
C_0090	O-Acetylhomoserine 2-Aminoadipic acid	O-Acetylhomoserine 2-Aminoadipic acid	439389 92136	HMDB00510	162.077	11.8233	0.00271263	0.00420323	0.0015243	0.00250388	0.000793017	0.00514882	0.0022597	0.00627902	0.00683357	0.00626673	0.00234741	0.00129379	0.000578601	0.00535757	0.00183675	0.00082142	2.28233	0.01945	*
C_0024	o-Aminophenol	2-Aminophenol	5801		110.06	8.19261	N.D.	N.D.	N.D.	N.D.	N.D.	N.D.	N.D.	N.D.	N.D.	3.23307e-05	N.A.	N.A.	N.A.	3.23307e-05	N.A.	N.A.	1<	N.A.
C_0058	Ornithine	Ornithine	389, 6262, 71082	HMDB00214,HMDB03374	133.098	7.39068	0.0108446	0.0107252	0.0093815	0.012834	0.0143344	0.0099194	0.014078	0.0119193	0.00958738	0.0168212	0.011624	0.00195286	0.000873344	0.0124651	0.0030264	0.00135345	1.07236	0.61803
A_0058	Pantothenic acid	Pantothenic acid	6613	HMDB00210	218.104	7.89625	0.000142389	8.95307e-05	8.49561e-05	0.000106312	0.000108196	0.000154489	0.000122915	0.0001868	0.000128318	N.D.	0.000106277	2.25984e-05	1.01063e-05	0.000148131	2.92355e-05	1.30745e-05	1.39382	0.059713
C_0095	Phe	Phe	994, 6140, 71567	HMDB00159	166.087	11.9592	0.03776	0.0347441	0.0246502	0.0283102	0.0216932	0.0326176	0.0254961	0.0325201	0.0379392	0.037227	0.0294316	0.0067377	0.00301319	0.03316	0.00497041	0.00222284	1.12668	0.35098
A_0046	Phenaceturic acid	Phenaceturic acid	68144	HMDB00821	192.067	8.46236	0.00106627	0.000697584	0.00249131	0.001107	0.000711182	0.000649062	0.00074205	0.000928677	0.00181026	0.00131556	0.00121467	0.00073897	0.000330477	0.00108912	0.000477276	0.000213444	0.896641	0.75915
A_0056	Phosphocreatine	Phosphocreatine	9548602	HMDB01511	210.028	12.6048	0.000175518	0.000293696	N.D.	0.000196688	0.000302864	0.000133273	9.98826e-05	0.000106713	0.00014665	N.D.	0.000242192	6.54468e-05	2.92687e-05	0.000121629	2.2038e-05	9.85569e-06	0.502204	0.028807	*
C_0111	Phosphorylcholine	Phosphorylcholine	1014	HMDB01565	184.074	22.2711	0.000425309	0.000500205	0.00033605	0.000406664	0.000405716	0.000540526	0.000477387	0.000428492	0.000747042	0.000593335	0.000414789	5.86402e-05	2.62247e-05	0.000557357	0.000123044	5.50269e-05	1.34371	0.059952
C_0048	Pipecolic acid	Pipecolic acid	439227	HMDB00070,HMDB00716,HMDB05960	130.087	11.0879	0.00130318	0.00106259	0.002531	0.0011904	0.00180925	0.000633998	0.000654566	0.00107182	0.000807981	0.00127537	0.00157929	0.000602718	0.000269544	0.000888747	0.000278053	0.000124349	0.562753	0.061756
C_0007	Piperidine	Piperidine	8082		86.097	7.56621	0.000224918	0.00023342	0.000429375	0.000316247	0.000253647	0.000134716	0.000338493	0.000416299	0.000138407	0.000257773	0.000291521	8.49429e-05	3.79876e-05	0.000257137	0.000123527	5.52429e-05	0.882054	0.62364
C_0030	Pro	Pro	614, 8988, 145742	HMDB00162,HMDB03411	116.071	11.6531	0.0504882	0.0464332	0.0531264	0.0527649	0.0573134	0.0465358	0.0525213	0.0491038	0.0478844	0.0598652	0.0520252	0.0039799	0.00177986	0.0511821	0.00533789	0.00238718	0.983794	0.78483
C_0008	Putrescine	Putrescine	1045	HMDB01414	89.1074	5.08848	N.D.	N.D.	5.32114e-05	N.D.	N.D.	N.D.	N.D.	0.000108777	N.D.	7.14984e-05	5.32114e-05	N.A.	N.A.	9.01377e-05	2.63598e-05	1.17885e-05	1.69395	N.A.
A_0038	Pyrophosphate	Pyrophosphate	1023	HMDB00250	176.937	16.894	0.00051295	0.000612497	0.000440669	0.000591157	0.000522841	0.000576761	0.000664744	0.000488195	0.000465613	0.000588194	0.000536023	6.83493e-05	3.05667e-05	0.000556701	8.07118e-05	3.60954e-05	1.03858	0.67385
A_0003	Pyruvic acid	Pyruvic acid	1060	HMDB00243	87.0091	13.2777	0.00353141	0.0056531	0.00257958	0.00295054	0.00285359	0.00260655	0.00248589	0.0069883	0.00365913	0.00666878	0.00351364	0.00124527	0.000556903	0.00448173	0.00219331	0.000980878	1.27552	0.42202
A_0045	Quinic acid	Quinic acid	6508	HMDB03072	191.056	8.3534	N.D.	N.D.	N.D.	N.D.	N.D.	N.D.	N.D.	N.D.	9.16561e-05	N.D.	N.A.	N.A.	N.A.	9.16561e-05	N.A.	N.A.	1<	N.A.
C_0161	S-Adenosylmethionine	SAM	34755	HMDB01185	399.146	7.70116	N.D.	7.76016e-06	1.094e-05	1.70148e-05	1.04827e-05	8.56882e-06	N.D.	8.93958e-06	8.28198e-06	N.D.	1.15494e-05	3.9046e-06	1.74619e-06	8.59679e-06	3.29691e-07	1.47442e-07	0.74435	0.22769
C_0062	S-Methylcysteine	S-Methylcysteine	24417	HMDB02108	136.043	12.4599	0.00178273	0.00218635	0.00182091	0.00237975	0.00212897	0.00235043	0.00220753	0.00249758	0.00177672	0.0019422	0.00205974	0.000253476	0.000113358	0.00215489	0.000294402	0.000131661	1.0462	0.59918
A_0051	S-Sulfocysteine	S-Sulfocysteine	115015	HMDB00731	199.97	11.4683	0.000246821	0.000325909	0.000322833	0.000217645	0.00045282	0.000294766	0.000268178	0.000325889	0.000219759	0.000244963	0.000313206	9.12207e-05	4.07951e-05	0.000270711	4.14992e-05	1.8559e-05	0.864323	0.38223
C_0009	Sarcosine	Sarcosine	1088	HMDB00271	90.0553	10.2115	0.000217158	0.000218925	0.000271118	0.000525218	0.000402396	0.00029429	0.0002943	0.000376035	0.000312364	0.000277957	0.000326963	0.000134018	5.99346e-05	0.000310989	3.8345e-05	1.71484e-05	0.951145	0.80871
C_0120	SDMA	SDMA	169148	HMDB03334	203.151	8.44285	0.000281537	0.000246411	0.000358823	0.000251921	0.000275136	0.000272068	0.000242215	0.000248091	0.000219852	0.000275629	0.000282766	4.50489e-05	2.01465e-05	0.000251571	2.29382e-05	1.02583e-05	0.88968	0.2173
A_0052	Sebacic acid	Sebacic acid	5192	HMDB00792	201.116	11.9021	N.D.	0.000146182	N.D.	N.D.	N.D.	N.D.	N.D.	N.D.	N.D.	0.000170675	0.000146182	N.A.	N.A.	0.000170675	N.A.	N.A.	1.16755	N.A.
C_0021	Ser	Ser	617, 5951, 71077	HMDB00187,HMDB03406	106.05	10.7576	0.0151374	0.0135429	0.0105478	0.014362	0.0143551	0.0124114	0.0104891	0.0146066	0.0124449	0.0117132	0.013589	0.00179117	0.000801034	0.0123331	0.00149769	0.000669786	0.907574	0.26446
C_0104	Serotonin	Serotonin	5202	HMDB00259	177.103	9.48917	N.D.	1.6204e-05	4.24947e-05	2.07478e-05	2.30969e-05	2.2756e-05	N.D.	N.D.	2.26398e-05	4.67686e-05	2.56358e-05	1.15977e-05	5.18664e-06	3.07215e-05	1.38973e-05	6.21507e-06	1.19838	0.63504
C_0075	Spermidine	Spermidine	1102	HMDB01257	146.166	4.97964	1.35699e-05	N.D.	N.D.	N.D.	N.D.	N.D.	8.94392e-06	2.03465e-05	N.D.	1.93475e-05	1.35699e-05	N.A.	N.A.	1.62126e-05	6.31468e-06	2.82401e-06	1.19475	N.A.
C_0073	Stachydrine	Stachydrine	115244	HMDB04827	144.102	12.4176	0.00956424	0.00401976	0.00603603	0.00771861	0.00505581	0.00628518	0.00880775	0.00715167	0.00510788	0.00932371	0.00647889	0.002198	0.000982977	0.00733524	0.00174784	0.000781656	1.13218	0.51552
C_0041	Taurine	Taurine	1123	HMDB00251	126.022	23.8131	0.00290342	0.00280897	0.00252218	0.00235079	0.0028442	0.00267385	0.00227508	0.00270812	0.00271294	0.00265159	0.00268591	0.000238027	0.000106449	0.00260432	0.000185771	8.30795e-05	0.96962	0.56336
A_0028	Terephthalic acid	Terephthalic acid	7489	HMDB02428	165.019	16.854	0.000186707	0.000171286	0.000192199	0.000176823	0.000187919	0.000194039	0.000179697	0.00019319	0.000185037	0.000158685	0.000182987	8.63055e-06	3.8597e-06	0.00018213	1.4389e-05	6.43495e-06	0.995317	0.9125
C_0146	Tetrahydrouridine	Tetrahydrouridine	29243		249.106	23.8557	5.69704e-05	9.94804e-05	6.61979e-05	6.74696e-05	6.35602e-05	5.84437e-05	7.45058e-05	N.D.	8.78468e-05	6.95346e-05	7.07357e-05	1.65717e-05	7.4111e-06	7.25827e-05	1.21914e-05	5.45218e-06	1.02611	0.85284
C_0108	Theobromine	Theobromine	5429	HMDB02825	181.073	23.8287	0.000307702	0.000287331	0.000272271	0.00031719	0.000300854	0.000267485	0.000306036	0.000373675	0.000315619	0.000309196	0.00029707	1.7621e-05	7.88037e-06	0.000314402	3.81215e-05	1.70485e-05	1.05835	0.39388
C_0149	Thiamine	Thiamine	1130	HMDB00235	265.113	7.16355	1.3258e-05	5.94832e-06	9.11664e-06	N.D.	N.D.	N.D.	1.21006e-05	1.10493e-05	1.40323e-05	1.93839e-05	9.44099e-06	3.66562e-06	1.63931e-06	1.41415e-05	3.7068e-06	1.65773e-06	1.49789	0.16229
C_0160	Thiamine phosphate	TMP	1131	HMDB02666	345.079	11.5649	1.14643e-05	N.D.	N.D.	1.784e-05	1.28937e-05	N.D.	1.12912e-05	9.79778e-06	2.11932e-05	1.56016e-05	1.4066e-05	3.3456e-06	1.4962e-06	1.44709e-05	5.1126e-06	2.28643e-06	1.02879	0.90437
C_0036	Thr	Thr	6288, 69435	HMDB00167	120.066	11.3271	0.0387072	0.0322058	0.0230547	0.0271223	0.0181224	0.0272005	0.0273012	0.0347792	0.026438	0.0359851	0.0278425	0.00798437	0.00357072	0.0303408	0.00463386	0.00207232	1.08973	0.56585
C_0078	threo-β-Methylaspartic acid	threo-b-Methylaspartic acid	440064		148.061	13.2628	5.42408e-05	8.30029e-05	8.67383e-05	6.6055e-05	7.78865e-05	N.D.	3.99442e-05	1.42676e-05	N.D.	N.D.	7.35847e-05	1.33333e-05	5.96283e-06	2.71059e-05	1.81561e-05	8.11965e-06	0.368363	0.12205
A_0022	Threonic acid	Threonic acid	5460407	HMDB00943	135.031	9.50652	0.00110598	0.000915523	0.000853754	0.000957028	0.00116653	0.000993676	0.000673409	0.000978732	0.000772068	0.000912617	0.000999764	0.000131658	5.88793e-05	0.0008661	0.000138832	6.20876e-05	0.866305	0.157
C_0143	Thymidine	Thymidine	5789	HMDB00273	243.099	23.8736	0.000140808	0.000361958	0.000189254	0.000134978	0.0001484	0.000145795	0.000156256	0.000110636	0.000161697	0.000174928	0.00019508	9.56804e-05	4.27896e-05	0.000149863	2.43127e-05	1.0873e-05	0.768212	0.35746
C_0082	Triethanolamine	Triethanolamine	7618		150.113	8.91072	0.000123221	0.000781827	8.1045e-05	9.85913e-05	8.45256e-05	6.31205e-05	5.18019e-05	5.67127e-05	8.54961e-05	6.71344e-05	0.000233842	0.000306781	0.000137197	6.48531e-05	1.29512e-05	5.79196e-06	0.277337	0.28566
C_0066	Trigonelline	Trigonelline	5570	HMDB00875	138.056	11.2637	0.000367675	0.000183406	0.000323957	0.000265242	0.000662682	0.000176555	0.000176855	0.000226493	0.000156019	0.000603882	0.000360592	0.00018244	8.15896e-05	0.000267961	0.000189571	8.47787e-05	0.743113	0.45385
C_0006	Trimethylamine N-oxide	Trimethylamine N-oxide	1145	HMDB00925	76.076	7.16409	9.19091e-05	0.000283331	0.00140508	0.000648329	0.000230305	0.000137258	0.000585241	0.000555935	0.000135803	0.000478232	0.00053179	0.000529701	0.00023689	0.000378494	0.000224316	0.000100317	0.711735	0.57539
A_0029	Tropic acid 3-Phenyllactic acid 3-(2-Hydroxyphenyl)propionic acid m-Ethoxybenzoic acid p-Methoxyphenylacetic acid Atrolactic acid	Tropic acid 3-Phenyllactic acid 3-(2-Hydroxyphenyl)propionic acid m-Ethoxybenzoic acid p-Methoxyphenylacetic acid Atrolactic acid	10726 643327 873 12126 7690 1303	HMDB00748,HMDB00779 HMDB02072	165.054	8.90395	N.D.	N.D.	N.D.	N.D.	9.93377e-05	N.D.	N.D.	7.28458e-05	N.D.	N.D.	9.93377e-05	N.A.	N.A.	7.28458e-05	N.A.	N.A.	0.733314	N.A.
C_0123	Trp	Trp	1148, 6305, 9060	HMDB00929	205.098	11.8756	0.023126	0.0201597	0.0130179	0.0190793	0.0148499	0.0210238	0.0198851	0.0177136	0.0251507	0.0233712	0.0180466	0.00408776	0.0018281	0.0214289	0.00291441	0.00130336	1.18742	0.17431
C_0110	Tyr	Tyr	1153, 6057, 71098	HMDB00158	182.082	12.244	0.0241376	0.0222497	0.0177522	0.0224851	0.022982	0.02149	0.0219935	0.0235541	0.0226698	0.0270084	0.0219213	0.00244152	0.00109188	0.0233432	0.00219018	0.00097948	1.06486	0.36109
C_0001	Urea	Urea	1176	HMDB00294	61.0405	22.8293	0.230535	0.249559	0.235607	0.23256	0.159796	0.191488	0.151053	0.208881	0.293	0.233298	0.221612	0.0353468	0.0158076	0.215544	0.0526709	0.0235552	0.97262	0.83673
A_0032	Uric acid	Uric acid	1175	HMDB00289	167.021	9.17564	8.24932e-05	8.59761e-05	9.68721e-05	N.D.	N.D.	9.99032e-05	N.D.	N.D.	N.D.	N.D.	8.84471e-05	7.50115e-06	3.35461e-06	9.99032e-05	N.A.	N.A.	1.12952	N.A.
C_0145	Uridine	Uridine	6029	HMDB00296	245.079	23.8781	0.000675183	0.000833447	0.000769407	0.000719099	0.000608556	0.000691657	0.000634857	0.000620872	0.000686464	0.000642759	0.000721139	8.62176e-05	3.85577e-05	0.000655322	3.18337e-05	1.42364e-05	0.908732	0.1694
C_0069	Urocanic acid	Urocanic acid	736715	HMDB00301	139.049	8.93392	N.D.	5.76371e-05	N.D.	N.D.	N.D.	N.D.	N.D.	2.65327e-05	N.D.	N.D.	5.76371e-05	N.A.	N.A.	2.65327e-05	N.A.	N.A.	0.460341	N.A.
C_0033	Val	Val	1182, 6287, 71563	HMDB00883	119.09	10.8132	0.00509088	0.00575581	0.00419961	0.00462412	0.00357233	0.00556995	0.00476019	0.00553378	0.00648497	0.00557353	0.00464855	0.000833977	0.000372966	0.00558449	0.000610989	0.000273243	1.20134	0.080759
A_0030	XA0012	XA0012			166.017	9.79727	0.000311544	0.000522966	0.00115629	0.000762959	0.000334711	0.000336375	0.000560984	0.000826011	0.000576894	N.D.	0.000617693	0.000351413	0.000157157	0.000575066	0.000200124	8.94981e-05	0.93099	0.82608
A_0059	XA0027	XA0027			227.202	7.6683	0.00115951	0.00164021	0.00116357	0.00089634	0.000638419	0.00110202	0.00131033	0.000789589	0.0007078	0.000891224	0.00109961	0.000372137	0.000166425	0.000960194	0.000245091	0.000109608	0.873213	0.507
A_0063	XA0033	XA0033			242.08	7.86335	N.D.	N.D.	N.D.	N.D.	N.D.	6.87993e-05	N.D.	N.D.	9.5538e-05	N.D.	N.A.	N.A.	N.A.	8.21686e-05	1.89071e-05	8.45551e-06	1<	N.A.
A_0064	XA0035	XA0035			254.982	14.0673	0.000235632	0.000253707	0.000301649	0.000254538	0.000169148	0.000245947	0.000203186	0.000270509	0.000182449	0.000214166	0.000242935	4.79475e-05	2.14428e-05	0.000223252	3.49941e-05	1.56499e-05	0.918977	0.48152
C_0003	XC0001	XC0001			72.0814	6.93415	9.2338e-05	5.97908e-05	0.00020492	0.000143152	0.000105666	5.41436e-05	0.000113236	7.23034e-05	0.000109221	0.000189111	0.000121173	5.55344e-05	2.48357e-05	0.000107603	5.19178e-05	2.32184e-05	0.888009	0.70028
C_0046	XC0016	XC0016			129.066	9.49099	0.0015382	0.00165394	0.00228913	0.000880013	0.00123175	0.00109518	0.00115704	0.000600776	0.00081912	0.000975412	0.00151861	0.000524999	0.000234786	0.000929506	0.000224486	0.000100393	0.612078	0.065167
C_0072	XC0029	XC0029			144.102	13.1976	5.60345e-05	N.D.	N.D.	8.12229e-05	N.D.	4.2593e-05	N.D.	2.81061e-05	4.56413e-05	5.86971e-05	6.86287e-05	1.78108e-05	7.96525e-06	4.37594e-05	1.25574e-05	5.61583e-06	0.637625	0.25634
C_0097	XC0040	XC0040			174.088	13.1217	9.78752e-06	N.D.	N.D.	1.30853e-05	N.D.	N.D.	N.D.	1.33379e-05	N.D.	N.D.	1.14364e-05	2.33185e-06	1.04284e-06	1.33379e-05	N.A.	N.A.	1.16626	N.A.
C_0127	XC0061	XC0061			218.14	10.067	N.D.	N.D.	7.05144e-05	N.D.	N.D.	4.90275e-05	N.D.	6.20407e-05	6.04693e-05	8.54999e-05	7.05144e-05	N.A.	N.A.	6.42593e-05	1.53021e-05	6.84329e-06	0.911294	N.A.
C_0128	XC0065	XC0065			221.092	14.0994	N.D.	4.28005e-05	3.07361e-05	4.60538e-05	4.65432e-05	5.83496e-05	N.D.	3.55438e-05	4.79921e-05	4.92416e-05	4.15334e-05	7.38738e-06	3.30374e-06	4.77818e-05	9.37411e-06	4.19223e-06	1.15044	0.33751
C_0156	XC0120	XC0120			298.054	10.2293	0.00167491	0.00134962	0.00162187	0.0016052	0.00191676	0.00134286	0.00152808	0.00182646	0.00168927	0.00141542	0.00163367	0.000202163	9.04099e-05	0.00156042	0.000197982	8.854e-05	0.955159	0.5786
C_0159	XC0132	XC0132			325.162	9.39093	0.00020546	0.000166211	0.000233721	0.000149911	0.000116393	0.000132864	0.000151804	0.000141639	0.000100613	0.000105284	0.000174339	4.61391e-05	2.0634e-05	0.000126441	2.25289e-05	1.00752e-05	0.725258	0.083623
C_0010	β-Ala	b-Ala	239	HMDB00056	90.0554	7.94947	0.000883489	0.000612437	0.00112972	0.00114962	0.000725718	0.000621632	0.000679779	0.000669182	0.000410735	0.000564569	0.000900196	0.000238965	0.000106869	0.000589179	0.00010967	4.90458e-05	0.654501	0.040804	*
C_0109	β-Tyr	b-Tyr	440311	HMDB03831	182.082	10.305	N.D.	N.D.	N.D.	N.D.	N.D.	N.D.	N.D.	N.D.	N.D.	2.08386e-05	N.A.	N.A.	N.A.	2.08386e-05	N.A.	N.A.	1<	N.A.
C_0074	γ-Butyrobetaine	Actinine	134	HMDB01161	146.118	8.75848	0.00103826	0.000617565	0.00116138	0.000607698	0.000942361	0.000627564	0.000647524	0.000787148	0.000659412	0.000716185	0.000873453	0.000250459	0.000112009	0.000687567	6.4676e-05	2.8924e-05	0.787182	0.17499
ID columns shows the detection modes either cation (C) or anion (A) with detected numbers.
N.D. denotes "Not Detected".
N.A. denotes "Not Available".
† Metabolites were identified with the m/z and MT values at the peak detected with the CE-TOFMS and collated the metabolites database of HMT.
¶ Ratio was calurated by High IMF/Low IMF.
|| Welch's t-test was performed to compare the IMF groups (* <0.05, ** <0.01, *** <0.001).
