# Supplementary material for: Differential Metabolomics Profiles Identified by CE-TOFMS between High and Low Intramuscular Fat Amount in Fattening Pigs
Source: Metabolites. 2020 Aug 7;10(8):322. doi: 10.3390/metabo10080322 (PMC7464425; doi:10.3390/metabo10080322)
Supplement: Supplementary file 1 [file metabolites-10-00322-s001.zip › STable2_IBR.xlsx]

## Sheet: List of metabolites
Supplementary table 2 Detected metabolites in pigs from IBR station.
ID	HMT DB †				m/z	MT/RT	Relative Area																Comparative Analysis
	Compound name	Pathway Label	PubChem ID	HMDB ID			Low IMF					High IMF					Low IMF			High IMF			High IMF vs Low IMF
							17-8322	17-8301	17-8356	17-8354	17-8317	17-8320	17-8332	17-8312	17-8327	17-8323	Mean	S.D.	S.E.M.	Mean	S.D.	S.E.M.	Ratio ¶	p-value ||
C_0057	1-Methyl-4-imidazoleacetic acid	MIA	75810	HMDB02820	141.066	9.01829	0.00015776	0.000107757	0.000135991	0.000125016	0.00011464	0.000199308	0.000170682	0.000129819	0.000100261	8.84063e-05	0.000128233	1.96623e-05	8.79326e-06	0.000137695	4.68427e-05	2.09487e-05	1.07379	0.69319
C_0116	1-Methyladenosine	1-Methyladenosine	27476	HMDB03331	282.118	10.9644	4.99845e-05	4.79452e-05	7.11275e-05	5.56359e-05	6.23424e-05	5.29821e-05	4.59401e-05	5.30021e-05	4.97332e-05	5.92485e-05	5.74071e-05	9.49162e-06	4.24478e-06	5.21812e-05	4.90425e-06	2.19325e-06	0.908968	0.31606
C_0078	1-Methylhistidine 3-Methylhistidine	1-Methylhistidine 3-Methylhistidine	92105 64969	HMDB00001 HMDB00479	170.092	8.1834	0.00432285	0.00391233	0.00352884	0.00351144	0.00342457	0.00409324	0.0052929	0.00392802	0.00420132	0.00333518	0.00374001	0.000376078	0.000168187	0.00417013	0.000711204	0.00031806	1.11501	0.27647
C_0052	1-Methylnicotinamide	1-Methylnicotinamide	457	HMDB00699	137.071	8.03856	0.000105824	0.000119264	0.000119024	0.000155802	0.000209628	0.000175316	0.000169693	N.D.	0.000178949	N.D.	0.000141908	4.21825e-05	1.88646e-05	0.000174652	4.66346e-06	2.08556e-06	1.23074	0.15809
C_0093	11-Aminoundecanoic acid	11-Aminoundecanoic acid	17083		202.179	10.6272	0.000206335	0.000232295	0.000229827	0.00016196	0.000138551	0.000191685	0.000158482	0.000196132	0.000167367	0.000191625	0.000193793	4.18425e-05	1.87125e-05	0.000181058	1.6948e-05	7.57936e-06	0.934285	0.55449
C_0058	1H-Imidazole-4-propionic acid	1H-Imidazole-4-propionic acid	10105257		141.066	8.87974	4.91171e-05	N.D.	3.78476e-05	N.D.	N.D.	N.D.	8.2978e-05	N.D.	N.D.	N.D.	4.34824e-05	7.96874e-06	3.56373e-06	8.2978e-05	N.A.	N.A.	1.90831	N.A.
C_0105	2'-Deoxycytidine	dCyt	13711	HMDB00014	228.097	10.3627	0.000187469	0.000169367	0.000163789	0.000171526	0.000256575	0.000188062	0.00017277	0.000198697	0.000155331	0.000188709	0.000189745	3.83811e-05	1.71645e-05	0.000180714	1.69462e-05	7.57857e-06	0.952402	0.64881
A_0059	2,3-Diphosphoglyceric acid	Diphosphoglycerate	186004	HMDB01294	264.952	17.9479	0.000346571	N.D.	0.000417465	0.00043547	0.000949125	0.00122307	0.000618458	0.000480302	0.00104625	N.D.	0.000537158	0.000277312	0.000124018	0.000842019	0.000350108	0.000156573	1.56754	0.22361
C_0013	2-Aminoisobutyric acid 2-Aminobutyric acid	2-Aminoisobutyric acid 2-Aminobutyric acid	6119 6657, 439691, 80283	HMDB01906 HMDB00452	104.071	10.5995	0.00577132	0.00646434	0.00355755	0.00891175	0.00749375	0.00364165	0.00204049	0.00204522	0.00550619	0.00924032	0.00643974	0.00199851	0.000893761	0.00449477	0.00301226	0.00134712	0.697974	0.26832
A_0020	2-Hydroxy-4-methylvaleric acid	2-Hydroxy-4-methylvaleric acid	439960	HMDB00624	131.071	8.91947	0.000221854	0.000219605	0.000278446	0.000285919	0.000300485	0.00020156	0.00020936	0.000300836	0.000278492	0.000307434	0.000261262	3.78482e-05	1.69262e-05	0.000259536	5.05918e-05	2.26253e-05	0.993396	0.95292
A_0007	2-Hydroxybutyric acid	2-HBA	440864	HMDB00008	103.041	9.8007	0.00169888	0.00179925	0.000854499	0.00279703	0.00164739	0.00103114	0.000568427	0.0013653	0.00193604	0.00231911	0.00175941	0.000691615	0.000309299	0.001444	0.000698425	0.000312345	0.820732	0.49347
A_0026	2-Hydroxyglutaric acid	2-Hydroxyglutaric acid	43, 439391, 439939	HMDB00606,HMDB00694	147.031	16.1906	0.000200268	0.000173413	0.00015288	0.000287426	0.000146921	0.00015154	0.000144704	0.000152407	0.00021077	0.000329557	0.000192181	5.71887e-05	2.55756e-05	0.000197796	7.83386e-05	3.50341e-05	1.02921	0.9005
A_0009	2-Hydroxyisobutyric acid	2-Hydroxyisobutyric acid	11671	HMDB00729	103.041	9.91715	0.000544441	0.000370679	0.000405235	0.000374821	0.000434902	0.00038904	0.000399477	0.000405491	0.000482744	0.000345577	0.000426015	7.10956e-05	3.17949e-05	0.000404466	4.96467e-05	2.22027e-05	0.949416	0.59537
A_0016	2-Hydroxyvaleric acid	2-Hydroxyvaleric acid	98009	HMDB01863	117.056	9.2836	0.000819859	0.000584984	0.000828815	0.00107323	0.00074281	0.00066248	0.000696583	0.00109948	0.000886177	0.0010394	0.00080994	0.000176698	7.90218e-05	0.000876825	0.000196549	8.78995e-05	1.08258	0.58717
A_0025	2-Oxoglutaric acid	2-OG	51	HMDB00208	145.015	20.6019	0.00187836	0.00236833	0.00219455	0.00197017	0.00191779	0.00192705	N.D.	0.0027883	0.00186217	0.00219628	0.00206584	0.000208739	9.3351e-05	0.00219345	0.000422128	0.000188781	1.06177	0.60862
A_0012	2-Oxoisovaleric acid	2-KIV	49	HMDB00019	115.041	10.2355	0.00240561	0.00231949	0.00250071	0.00346606	0.0025125	0.00243799	0.00235607	0.00373697	0.00292906	0.00358317	0.00264088	0.000467892	0.000209248	0.00300865	0.000636078	0.000284463	1.13926	0.33071
C_0015	3-Aminobutyric acid	3-Aminobutyric acid	10932		104.071	8.71271	0.000139436	0.000113271	N.D.	0.000141839	0.000144337	0.00019281	0.00016101	0.000109668	0.000165777	0.000121879	0.000134721	1.44394e-05	6.45747e-06	0.000150229	3.39853e-05	1.51987e-05	1.11511	0.3945
A_0008	3-Hydroxybutyric acid	3-HBA	441, 92135, 94318	HMDB00011,HMDB00357,HMDB00442	103.041	9.58658	0.00159934	0.00138465	0.00085776	0.00235026	0.00168451	0.00173141	0.00207589	0.00201393	0.00205048	0.00245985	0.00157531	0.000539509	0.000241276	0.00206631	0.000259865	0.000116215	1.31169	0.11846
A_0051	3-Indoxylsulfuric acid	3-Indoxylsulfuric acid	10258	HMDB00682	212.003	9.60876	0.0010573	0.000993525	0.001656	0.00101748	0.00060683	0.0014665	0.00170374	0.00102507	0.000966212	0.00108556	0.00106623	0.00037637	0.000168318	0.00124941	0.000320516	0.000143339	1.17181	0.43195
C_0101	3-Methoxytyrosine	3-Methoxytyrosine	1670	HMDB01434	212.092	13.0488	N.D.	3.47603e-05	N.D.	6.53117e-05	N.D.	4.51098e-05	N.D.	5.59331e-05	N.D.	4.38533e-05	5.0036e-05	2.16031e-05	9.66119e-06	4.82987e-05	6.64137e-06	2.97011e-06	0.96528	0.92847
A_0019	4-Methyl-2-oxovaleric acid 3-Methyl-2-oxovaleric acid	2-Oxoleucine 2K3MVA	70 47, 439286	HMDB00695 HMDB00491	129.056	9.59879	0.016721	0.0165136	0.0169363	0.0229368	0.0185585	0.0169266	0.0161211	0.0226765	0.0198095	0.0226643	0.0183332	0.00269748	0.00120635	0.0196396	0.00308791	0.00138096	1.07126	0.4968
C_0026	5-Aminovaleric acid	5-Aminovaleric acid	138	HMDB03355	118.086	8.81506	N.D.	N.D.	N.D.	N.D.	N.D.	N.D.	0.000658768	N.D.	N.D.	N.D.	N.A.	N.A.	N.A.	0.000658768	N.A.	N.A.	1<	N.A.
C_0075	5-Hydroxylysine	5-Hydroxylysine	3032849	HMDB00450	163.107	7.82191	0.000338182	0.000366781	0.000452736	0.000540636	0.000453975	0.000425107	0.000313778	0.000306411	0.000307369	0.00036039	0.000430462	8.02467e-05	3.58874e-05	0.000342611	5.12479e-05	2.29188e-05	0.795914	0.079197
C_0102	5-Hydroxytryptophan	Pretonine	439280	HMDB00472	221.092	12.6698	N.D.	5.50172e-05	N.D.	4.33212e-05	N.D.	N.D.	N.D.	4.23773e-05	N.D.	7.41773e-05	4.91692e-05	8.27029e-06	3.69859e-06	5.82773e-05	2.2486e-05	1.00561e-05	1.18524	0.66999
A_0048	5-Methoxyindoleacetic acid	5-MIAA	18986	HMDB04096	204.067	8.28983	N.D.	0.000216198	0.000245831	0.000149552	0.000187949	0.000121158	0.000158559	N.D.	0.000124217	0.000161346	0.000199883	4.1041e-05	1.83541e-05	0.00014132	2.15811e-05	9.65136e-06	0.707015	0.05766
A_0018	5-Oxoproline	Oxoproline	7405	HMDB00267	128.036	9.53885	0.000736714	0.000753853	0.000684088	0.000655466	0.00065372	0.000699161	0.000554187	0.000590131	0.00073842	0.000704886	0.000696768	4.62982e-05	2.07052e-05	0.000657357	8.02202e-05	3.58756e-05	0.943438	0.37592
C_0094	ADMA	ADMA	123831	HMDB01539	203.149	8.39336	0.000404213	0.000533151	0.000573196	0.000642671	0.000610759	0.000557312	0.000556557	0.000486545	0.000465766	0.000493582	0.000552798	9.26231e-05	4.14223e-05	0.000511952	4.2318e-05	1.89252e-05	0.926111	0.40667
C_0008	Ala	Ala	602, 5950, 71080	HMDB00161,HMDB01310	90.0552	9.90463	0.0308974	0.033994	0.0518945	0.0357433	0.0321329	0.029368	0.0324082	0.0409208	0.0342576	0.0323053	0.0369324	0.008564	0.00382994	0.033852	0.00432193	0.00193282	0.916593	0.5001
C_0044	Alloisoleucine	Alloisoleucine	99288	HMDB00557	132.102	11.5333	0.00259193	0.00337091	0.00279668	0.00384932	0.0038804	0.00277219	0.00250253	0.00243724	0.00291859	0.00532281	0.00329785	0.000591253	0.000264416	0.00319067	0.00120793	0.000540201	0.9675	0.86461
C_0032	Anserine_divalent	Anserine	112072	HMDB00194	121.069	7.48367	5.63817e-05	8.15069e-05	0.000106626	9.54386e-05	7.00942e-05	7.42249e-05	8.41869e-05	N.D.	7.53946e-05	6.78792e-05	8.20095e-05	1.9908e-05	8.90315e-06	7.54214e-05	6.71195e-06	3.00167e-06	0.919667	0.51905
C_0081	Arg	Arg	6322, 71070	HMDB00517,HMDB03416	175.118	7.76867	0.0276284	0.0267394	0.0347217	0.0291792	0.0317292	0.0225836	0.0327008	0.0256358	0.0244972	0.0242491	0.0299996	0.00324861	0.00145282	0.0259333	0.00393722	0.00176078	0.864456	0.11408
C_0046	Asn	Asn	236, 6267, 439600	HMDB00168	133.06	11.5261	0.00541741	0.00497744	0.00564961	0.00525517	0.00493334	0.00418896	0.00527004	0.00418448	0.00524458	0.00467364	0.0052466	0.000300934	0.000134582	0.00471234	0.000535808	0.00023962	0.898171	0.097628
C_0048	Asp	Asp	424, 5960, 83887	HMDB00191,HMDB06483	134.044	12.7493	0.00110888	0.00109075	0.00165225	0.000826512	0.00134828	0.00169793	0.000892096	0.000949031	0.0014962	0.00101259	0.00120533	0.000310685	0.000138943	0.00120957	0.000363359	0.000162499	1.00351	0.98469
C_0028	Betaine	Betaine	247	HMDB00043	118.086	12.4427	0.0412824	0.0400476	0.0389102	0.0413092	0.0433076	0.0622292	0.0395473	0.0390671	0.0353404	0.043228	0.0409714	0.00164093	0.000733846	0.0438824	0.0106299	0.00475385	1.07105	0.57631
C_0099	Carboxymethyllysine	Carboxymethyllysine	123800		205.119	10.109	3.17689e-05	N.D.	3.5368e-05	3.29857e-05	3.86501e-05	5.91051e-05	6.35249e-05	4.39649e-05	3.9514e-05	3.76718e-05	3.46932e-05	3.03201e-06	1.35595e-06	4.87561e-05	1.17946e-05	5.2747e-06	1.40535	0.054111
C_0074	Carnitine	Carnitine	85, 10917, 2724480	HMDB00062	162.112	9.33592	0.00321528	0.00329072	0.00362437	0.0036182	0.00314889	0.00411474	0.00321603	0.00382226	0.00348666	0.00354465	0.00337949	0.000226369	0.000101235	0.00363687	0.000343111	0.000153444	1.07616	0.20465
C_0104	Carnosine	Carnosine	439224	HMDB00033	227.113	7.39083	0.00142028	0.00186962	0.00224658	0.00239179	0.00234248	0.00217039	0.0017543	0.00177533	0.00207835	0.00274363	0.00205415	0.000409271	0.000183032	0.0021044	0.000401406	0.000179514	1.02446	0.8495
A_0077	Cholic acid	Cholic acid	221493	HMDB00619	407.281	6.94744	0.000395739	9.69293e-05	N.D.	0.000512318	0.000284464	N.D.	0.000574969	N.D.	N.D.	0.000360835	0.000322363	0.000176752	7.90459e-05	0.000467902	0.000151416	6.77153e-05	1.45148	0.38681
C_0016	Choline	Choline	305	HMDB00097	104.107	7.49116	0.00456746	0.00478721	0.00528183	0.00402294	0.00299036	0.00554038	0.00414472	0.00460068	0.00484649	0.00434054	0.00432996	0.000874692	0.000391174	0.00469456	0.000541977	0.00024238	1.0842	0.45541
A_0034	cis-Aconitic acid	cis-Aconitic acid	643757	HMDB00072	173.009	26.3858	N.D.	N.D.	0.00115659	0.00109395	N.D.	N.D.	0.00110183	N.D.	N.D.	N.D.	0.00112527	4.42932e-05	1.98085e-05	0.00110183	N.A.	N.A.	0.979171	N.A.
A_0040	Citric acid	Citric acid	311	HMDB00094	191.02	25.0554	0.00887614	0.00947219	0.0129349	0.0120463	0.00868201	0.0102136	0.00997345	0.0124532	0.00871003	0.0087222	0.0104023	0.00195386	0.000873793	0.0100145	0.00152974	0.000684123	0.96272	0.73628
C_0083	Citrulline	Citrulline	9750	HMDB00904	176.102	12.1966	0.019152	0.00926734	0.0157992	0.0111303	0.0169587	0.0164631	0.017314	0.0142586	0.0176858	0.0207495	0.0144615	0.00412621	0.0018453	0.0172942	0.00234513	0.00104878	1.19588	0.22794
C_0041	Creatine	Creatine	586	HMDB00064	132.076	9.70481	0.0866075	0.0846294	0.0790504	0.085127	0.0844597	0.0769498	0.0943103	0.0877889	0.0908522	0.0907166	0.0839748	0.00287975	0.00128786	0.0881236	0.00665979	0.00297835	1.0494	0.25283
C_0023	Creatinine	Creatinine	588	HMDB00562	114.066	7.9745	0.0184562	0.0217628	0.0218702	0.0177536	0.0209155	0.0217345	0.0171195	0.0198699	0.0205736	0.0218526	0.0201517	0.00192081	0.000859011	0.02023	0.00192479	0.000860791	1.00389	0.95019
C_0103	Cystathionine	Cystathionine	834, 439258	HMDB00099	223.074	10.8906	0.000170771	0.000268973	0.000214165	0.000214627	0.000224367	0.000240669	0.000179694	0.000160594	0.000209492	0.000226964	0.000218581	3.49775e-05	1.56424e-05	0.000203483	3.30743e-05	1.47913e-05	0.930927	0.50305
C_0123	Cysteine glutathione disulfide	Cysteine glutathione disulfide	10455148	HMDB00656	427.093	12.862	0.000156134	N.D.	N.D.	7.41079e-05	N.D.	3.92368e-05	N.D.	N.D.	N.D.	N.D.	0.000115121	5.80012e-05	2.59389e-05	3.92368e-05	N.A.	N.A.	0.340831	N.A.
C_0106	Cystine	Cystine	595, 67678	HMDB00192	241.03	12.1177	0.00759375	0.00932763	0.00933153	0.00956475	0.00733238	0.00808115	0.0063893	0.00816318	0.0100553	0.00823042	0.00863001	0.00107357	0.000480116	0.00818387	0.00129768	0.000580338	0.948304	0.57055
C_0109	Cytidine	Cytidine	6175	HMDB00089	244.095	10.6487	0.000436416	0.000496833	0.000390875	0.000490058	0.000448516	0.000466842	0.000413241	0.00045638	0.000433632	0.000443314	0.000452539	4.31514e-05	1.92979e-05	0.000442682	2.07389e-05	9.27474e-06	0.978218	0.66212
A_0033	Decanoic acid	Decanoic acid	2969	HMDB00511	171.139	8.02989	0.000197869	0.000205218	0.000147988	0.000186845	0.000202407	0.000157098	0.000203202	0.0003076	0.00018035	0.000225045	0.000188065	2.34716e-05	1.04968e-05	0.000214659	5.78092e-05	2.58531e-05	1.14141	0.38209
C_0018	Diethanolamine	Diethanolamine	8113	HMDB04437	106.086	8.3698	0.000932575	0.000308168	0.000615873	0.000494676	0.000478213	0.000212053	0.000296193	0.000398371	0.000168162	0.000167715	0.000565901	0.000232452	0.000103956	0.000248499	9.87986e-05	4.41841e-05	0.439121	0.03449	*
C_0111	Dyphylline	Dyphylline	3182		255.106	25.4822	0.00969223	0.0105215	0.0109733	0.00944963	0.010156	0.0106806	0.00953071	0.0106555	0.00968763	0.00928173	0.0101585	0.00061555	0.000275282	0.00996724	0.000655996	0.00029337	0.981169	0.64719
C_0059	Ectoine	Ectoine	126041		143.081	10.3761	0.000293185	0.000103202	5.92511e-05	6.31126e-05	0.000192595	0.000352006	0.000132325	0.000179157	6.25639e-05	5.83155e-05	0.000142269	9.99903e-05	4.4717e-05	0.000156874	0.000120191	5.37512e-05	1.10265	0.83994
C_0002	Ethanolamine	Ethanolamine	700	HMDB00149	62.0606	6.93623	0.000821763	0.000813271	0.000955066	0.000839816	0.00065727	0.000894698	0.000676133	0.000761326	0.000831725	0.000542101	0.000817437	0.000106222	4.75037e-05	0.000741196	0.000137873	6.16586e-05	0.906732	0.35782
A_0023	Ethanolamine phosphate	EAP	1015	HMDB00224	140.012	8.10214	0.000260228	0.000173791	0.000282115	0.000187976	0.000272741	0.000328646	0.00016895	0.000218862	0.000305653	0.000232673	0.00023537	5.05911e-05	2.2625e-05	0.000250957	6.54156e-05	2.92548e-05	1.06622	0.6852
C_0012	GABA	GABA	119	HMDB00112	104.071	8.41814	N.D.	N.D.	8.97903e-05	7.96055e-05	8.90917e-05	9.4843e-05	N.D.	0.000105882	9.82173e-05	N.D.	8.61625e-05	5.68926e-06	2.54431e-06	9.96475e-05	5.65683e-06	2.52981e-06	1.15651	0.043626	*
C_0064	Gln	Gln	738, 5961, 145815	HMDB00641,HMDB03423	147.076	11.848	0.0771244	0.0789902	0.0826232	0.0669245	0.0730877	0.083033	0.0684684	0.0694909	0.0782567	0.0715903	0.07575	0.00601262	0.00268893	0.0741679	0.00625122	0.00279563	0.979114	0.69407
A_0044	Gluconic acid	Gluconic acid	10690	HMDB00625	195.052	8.26542	0.000459297	0.00056113	0.000602144	0.000467114	0.000561113	0.000477223	0.000721598	0.000793872	0.000678304	0.000720525	0.00053016	6.34338e-05	2.83685e-05	0.000678304	0.00011984	5.35941e-05	1.27943	0.049743	*
C_0084	Gluconolactone	1,5-Gluconolactone	7027	HMDB00150	179.055	26.4436	0.000171856	0.000237209	0.000209076	0.000175814	0.000212794	N.D.	0.000291137	N.D.	0.000259793	0.000259154	0.00020135	2.73794e-05	1.22444e-05	0.000270028	1.82838e-05	8.17675e-06	1.34109	0.0058754	**
A_0043	Glucuronic acid Galacturonic acid	Glucuronic acid Galacturonic acid	94715 439215	HMDB00127 HMDB02545	193.035	8.17396	N.D.	0.000195373	0.000193648	0.00016914	0.000238356	0.000167102	0.00016818	0.000220852	0.000149567	0.000208262	0.000199129	2.87646e-05	1.28639e-05	0.000182793	3.02523e-05	1.35292e-05	0.917959	0.43644
C_0004	Gly	Gly	750	HMDB00123	76.0396	9.07053	0.0868529	0.0897301	0.0823409	0.0818139	0.0829968	0.0880534	0.07646	0.0669413	0.0846127	0.0921578	0.0847469	0.00341767	0.00152843	0.081645	0.0100434	0.00449153	0.963398	0.5426
C_0092	Gly-Asp	Gly-Asp	97363		191.065	11.0125	6.14777e-05	5.78939e-05	6.10783e-05	4.57402e-05	5.5464e-05	6.61027e-05	3.93458e-05	6.21615e-05	5.15499e-05	7.37108e-05	5.63308e-05	6.41064e-06	2.86693e-06	5.85741e-05	1.33953e-05	5.99055e-06	1.03982	0.74753
C_0045	Gly-Gly	Gly-Gly	11163	HMDB11733	133.06	9.16828	N.D.	N.D.	N.D.	N.D.	N.D.	N.D.	6.84706e-05	N.D.	5.85898e-05	N.D.	N.A.	N.A.	N.A.	6.35302e-05	6.98678e-06	3.12458e-06	1<	N.A.
A_0010	Glyceric acid	Glyceric acid	439194	HMDB00139,HMDB06372	105.02	10.4167	N.D.	N.D.	0.000507562	N.D.	N.D.	N.D.	0.000426416	N.D.	N.D.	N.D.	0.000507562	N.A.	N.A.	0.000426416	N.A.	N.A.	0.840126	N.A.
C_0011	Glycerol	Glycerol	753	HMDB00131	93.0546	25.4339	0.0798062	0.0862302	0.0894737	0.0840204	0.0919915	0.0910811	0.0961462	0.10435	0.0816495	0.0617027	0.0863044	0.00473907	0.00211938	0.0869859	0.0163547	0.00731406	1.0079	0.9324
A_0032	Glycerol 3-phosphate	G3P	439162	HMDB00126	171.008	12.0859	N.D.	0.000157131	0.000165111	N.D.	N.D.	0.000170807	0.000182805	0.000190609	0.000203889	0.0001438	0.000161121	5.64213e-06	2.52324e-06	0.000178382	2.27651e-05	1.01808e-05	1.10713	0.17689
C_0112	Glycerophosphocholine	GPCho	439285	HMDB00086	258.11	24.9496	0.000184108	0.000116747	0.000185323	0.000164929	0.00033191	0.000240919	0.000152108	0.000177936	0.000219825	0.000141007	0.000196603	8.05788e-05	3.60359e-05	0.000186359	4.30048e-05	1.92323e-05	0.947893	0.81019
A_0081	Glycocholic acid	Glycocholic acid	10140	HMDB00138	464.303	6.81261	0.000303	N.D.	0.000260916	0.000388759	0.00026649	0.000178217	0.000115841	N.D.	N.D.	0.000164779	0.000304791	5.90082e-05	2.63893e-05	0.000152946	3.28289e-05	1.46815e-05	0.501804	0.008349	**
A_0001	Glyoxylic acid	Glyoxylic acid	760	HMDB00119	72.9931	11.7076	0.000334579	N.D.	0.000349382	N.D.	0.000316114	N.D.	0.000255542	0.000306009	0.000287184	N.D.	0.000333359	1.66675e-05	7.45394e-06	0.000282911	2.55032e-05	1.14054e-05	0.84867	0.054415
C_0082	Guanidinosuccinic acid	Guanidinosuccinic acid	439918	HMDB03157	176.065	11.1305	7.27541e-05	5.03425e-05	N.D.	4.13421e-05	4.56377e-05	7.77238e-05	0.000114191	8.14572e-05	8.26615e-05	N.D.	5.25191e-05	1.39818e-05	6.25285e-06	8.90083e-05	1.69195e-05	7.56661e-06	1.69478	0.016754	*
C_0025	Guanidoacetic acid	Guanidoacetic acid	763	HMDB00128	118.061	9.01214	0.00257654	0.00166478	0.00317816	0.00223841	0.00259862	0.00328364	0.00224381	0.00204742	0.00273896	0.00195614	0.0024513	0.000554447	0.000247956	0.00245399	0.000553819	0.000247675	1.0011	0.99406
C_0069	Guanine	Guanine	764	HMDB00132	152.06	9.05824	0.000346747	0.000307209	0.000337627	0.000286206	0.000332893	0.000298774	0.00026487	0.000346224	0.000303281	0.000405409	0.000322137	2.48757e-05	1.11247e-05	0.000323712	5.40437e-05	2.41691e-05	1.00489	0.95484
A_0013	Hexanoic acid	Hexanoic acid	8892	HMDB00535	115.077	8.96614	0.000201867	0.00023778	0.000198541	0.000231673	0.000233276	0.000207488	0.000249384	0.000226025	0.000203527	0.000211313	0.000220627	1.88149e-05	8.41426e-06	0.000219548	1.87221e-05	8.37276e-06	0.995106	0.92976
A_0036	Hippuric acid	Hippuric acid	464	HMDB00714	178.052	8.50425	0.000498471	0.000765211	0.000587876	0.000327356	0.000834636	0.000924434	0.00127771	0.000757262	0.000534531	0.000430255	0.00060271	0.00020439	9.14062e-05	0.000784838	0.000335988	0.000150258	1.30218	0.33684
C_0071	His	His	773, 6274, 71083	HMDB00177	156.076	7.9704	0.0173488	0.0176551	0.0178035	0.0171286	0.0176047	0.0169724	0.0183887	0.0172524	0.0160978	0.0192032	0.0175081	0.000268158	0.000119924	0.0175829	0.00122088	0.000545992	1.00427	0.89953
C_0021	Histamine	Histamine	774	HMDB00870	112.087	5.21617	N.D.	N.D.	5.16816e-05	N.D.	N.D.	6.96015e-05	N.D.	N.D.	N.D.	N.D.	5.16816e-05	N.A.	N.A.	6.96015e-05	N.A.	N.A.	1.34674	N.A.
C_0107	Homocarnosine	Homocarnosine	10243361	HMDB00745	241.129	7.52905	5.05267e-05	5.33391e-05	7.50427e-05	5.80548e-05	7.33697e-05	7.85985e-05	4.09944e-05	4.67738e-05	6.30181e-05	9.96029e-05	6.20666e-05	1.1419e-05	5.10673e-06	6.57975e-05	2.39347e-05	1.07039e-05	1.06011	0.76421
C_0091	Homocitrulline	Homocitrulline	65072	HMDB00679	190.118	12.3391	0.00032799	0.000399863	0.000248489	0.000509079	0.000408883	0.000485961	0.000453247	0.00057362	0.000371977	0.000428152	0.000378861	9.73189e-05	4.35223e-05	0.000462591	7.47627e-05	3.34349e-05	1.22101	0.16809
C_0114	Homocystine	Homocystine	439579	HMDB00575,HMDB00676	269.063	10.5621	N.D.	4.61473e-05	5.11596e-05	4.11222e-05	3.00248e-05	N.D.	N.D.	2.85772e-05	4.14443e-05	3.0674e-05	4.21135e-05	9.04107e-06	4.04329e-06	3.35651e-05	6.90362e-06	3.08739e-06	0.797017	0.21561
A_0037	Homovanillic acid	HVA	1738	HMDB00118	181.051	8.3448	0.000146303	0.000192344	0.0002601	0.00017027	0.000163723	0.000130792	N.D.	0.000120573	N.D.	0.000158676	0.000186548	4.42976e-05	1.98105e-05	0.00013668	1.9722e-05	8.81996e-06	0.73268	0.073285
C_0040	Hydroxyproline	Hydroxyproline	5810	HMDB00725	132.065	13.3256	0.0105561	0.013695	0.0127942	0.0141456	0.0134307	0.0118484	0.00822493	0.00968986	0.00929806	0.0145903	0.0129243	0.00141133	0.000631164	0.0107303	0.00252787	0.0011305	0.830243	0.13894
C_0019	Hypotaurine	Hypotaurine	107812	HMDB00965	110.027	20.6576	0.000672027	0.000650617	0.000665205	0.000578019	0.000629101	0.00077049	0.000637557	0.000690493	0.000610651	0.000513293	0.000638994	3.78452e-05	1.69249e-05	0.000644497	9.53914e-05	4.26603e-05	1.00861	0.90903
C_0051	Hypoxanthine	Hypoxanthine	790	HMDB00157	137.045	12.1915	0.00162325	0.00170385	0.0018347	0.00210075	0.00191624	0.00249678	0.00145283	0.00214085	0.00184365	0.00166421	0.00183576	0.000186585	8.34434e-05	0.00191966	0.00040956	0.000183161	1.04571	0.6923
C_0043	Ile	Ile	791, 6306, 76551	HMDB00172	132.102	11.2514	0.0509037	0.0514172	0.0453472	0.0566186	0.0563559	0.0518886	0.057429	0.0518444	0.0562805	0.0500514	0.0521285	0.00463745	0.00207393	0.0534988	0.003178	0.00142124	1.02629	0.60249
C_0079	Indole-3-acetaldoxime Indole-3-acetamide	Indole-3-acetaldoxime Indole-3-acetamide	5371769 397		175.088	25.7172	N.D.	0.000125137	N.D.	N.D.	9.42232e-05	N.D.	0.000111773	0.000125056	N.D.	9.69204e-05	0.00010968	2.18594e-05	9.77582e-06	0.00011125	1.4075e-05	6.29452e-06	1.01431	0.93849
A_0017	Isethionic acid	Isethionic acid	7866	HMDB03903	124.992	11.6142	0.000314992	0.000215819	0.000382812	0.000360883	0.000352454	0.00035273	0.000381773	0.000362515	0.000556984	0.000372659	0.000325392	6.5961e-05	2.94986e-05	0.000405332	8.5471e-05	3.82238e-05	1.24567	0.13881
A_0004	Isobutyric acid Butyric acid	Isobutyric acid Butyric acid	6590 264	HMDB01873 HMDB00039	87.046	9.87385	N.D.	N.D.	N.D.	N.D.	0.000349719	N.D.	0.00023322	N.D.	N.D.	N.D.	0.000349719	N.A.	N.A.	0.00023322	N.A.	N.A.	0.66688	N.A.
A_0041	Isocitric acid	Isocitric acid	1198	HMDB00193	191.02	27.0296	0.000775088	0.000814055	0.00092462	0.00107285	0.00102688	0.000855518	0.000931727	0.000893752	0.000778257	0.000768585	0.0009227	0.000129419	5.7878e-05	0.000845568	7.12413e-05	3.18601e-05	0.916406	0.28581
A_0006	Isovaleric acid Valeric acid	Isovaleric acid Valeric acid	10430 7991	HMDB00718 HMDB00892	101.061	9.25206	N.D.	N.D.	N.D.	N.D.	N.D.	N.D.	0.000187808	N.D.	N.D.	N.D.	N.A.	N.A.	N.A.	0.000187808	N.A.	N.A.	1<	N.A.
C_0100	Kynurenine	Kynurenine	846, 161166	HMDB00684	209.091	10.8393	0.000141822	0.000128134	0.00016914	0.000136561	0.000139206	0.000138828	0.000182002	0.000146305	0.000150903	0.000173547	0.000142972	1.55044e-05	6.93376e-06	0.000158317	1.85202e-05	8.2825e-06	1.10733	0.19435
A_0005	Lactic acid	Lactic acid	612, 107689, 61503	HMDB00190,HMDB01311	89.025	10.833	0.121499	0.11908	0.150197	0.109524	0.131745	0.54022	0.0983143	0.170047	0.419007	0.0497689	0.126409	0.0154697	0.00691825	0.255472	0.213386	0.0954293	2.02099	0.24798
A_0046	Lauric acid	Lauric acid	3893	HMDB00638	199.171	7.73989	0.0019683	0.00193518	0.00174528	0.00195472	0.00198265	0.0019867	0.00174569	0.00225547	0.00181364	0.00169623	0.00191723	9.77013e-05	4.36934e-05	0.00189955	0.000227304	0.000101654	0.990778	0.87882
C_0042	Leu	Leu	857, 6106, 439524	HMDB00687	132.102	11.3683	0.0772531	0.0834928	0.0720957	0.0862116	0.0897263	0.0840248	0.0902589	0.083826	0.0962087	0.0773491	0.0817559	0.00707092	0.00316221	0.0863335	0.00716355	0.00320364	1.05599	0.33896
C_0065	Lys	Lys	866, 5962, 57449	HMDB00182,HMDB03405	147.112	7.51164	0.0396426	0.050553	0.0535145	0.04355	0.0394085	0.0407727	0.0453432	0.0373355	0.039218	0.0226325	0.0453337	0.00641959	0.00287093	0.0370604	0.0085919	0.00384241	0.817502	0.12586
A_0021	Malic acid	Malic acid	525, 92824, 222656	HMDB00156,HMDB00744	133.015	20.6574	0.000565227	0.000833365	0.000784785	0.000681082	0.000701782	0.00118898	0.000629233	0.000697175	0.0009271	0.000678567	0.000713248	0.000103226	4.61638e-05	0.000824211	0.000233992	0.000104645	1.15557	0.37267
C_0067	Met	Met	876, 6137, 84815	HMDB00696	150.058	11.8173	0.00735228	0.00646865	0.00688383	0.00777792	0.00700484	0.00505167	0.00732349	0.00648592	0.00672272	0.0063102	0.0070975	0.000494361	0.000221085	0.0063788	0.000834892	0.000373375	0.898739	0.14494
C_0076	Methionine sulfoxide	Methionine sulfoxide	158980	HMDB02005	166.053	13.0241	0.000498436	0.000460514	0.000611305	0.000411222	0.0004079	0.00035688	0.000570844	0.000324852	0.00055138	0.000328666	0.000477875	8.34667e-05	3.73274e-05	0.000426524	0.000123674	5.53087e-05	0.892543	0.46666
A_0049	Mucic acid	Mucic acid	3037582	HMDB00639	209.03	13.8826	0.000208662	0.000176442	0.000200579	0.000279892	0.000214129	0.000272328	0.000212438	0.000269797	0.000211857	0.000368082	0.000215941	3.85426e-05	1.72368e-05	0.0002669	6.37798e-05	2.85232e-05	1.23599	0.1728
C_0014	N,N-Dimethylglycine	DMG	673	HMDB00092	104.071	12.0469	0.00123498	0.00101069	0.000833562	0.00104213	0.000917557	0.00141277	0.00100794	0.00076389	0.000843534	0.000751803	0.00100778	0.000151078	6.75642e-05	0.000955987	0.000275041	0.000123002	0.948605	0.72433
A_0014	N-Acetylglycine	N-Acetylglycine	10972	HMDB00532	116.036	9.60209	0.00159295	0.00201507	0.000657181	0.00271755	0.00230619	0.000919246	0.000462977	0.000504576	0.00305436	0.00397223	0.00185779	0.000786858	0.000351894	0.00178268	0.00162265	0.000725672	0.959571	0.92894
C_0088	N-Acetyllysine	N-Acetyllysine	92907	HMDB00446	189.123	10.7758	0.000138894	0.000165171	0.00018976	0.000218585	0.000141062	0.000187562	0.000127819	0.000126643	0.000120132	0.000181478	0.000170695	3.38263e-05	1.51276e-05	0.000148727	3.28758e-05	1.47025e-05	0.871303	0.32817
C_0080	N-Acetylornithine	N-AcOrn	439232	HMDB03357	175.107	10.4929	0.000199179	0.000226901	0.000277201	0.000317762	0.000220546	0.000260662	0.000165406	0.000199063	0.000194504	0.000226847	0.000248318	4.82218e-05	2.15654e-05	0.000209297	3.60427e-05	1.61188e-05	0.842858	0.18823
C_0039	N-Methylproline	N-Methylproline	557		130.086	13.8175	0.000438585	N.D.	N.D.	0.00052975	0.000709895	0.00100841	0.0010775	N.D.	0.000387873	N.D.	0.00055941	0.000138066	6.17448e-05	0.000824596	0.000379787	0.000169846	1.47405	0.35217
C_0070	N1-Methyl-4-pyridone-5-carboxamide	N1-Methyl-4-pyridone-5-carboxamide	440810	HMDB04194	153.065	20.9623	N.D.	N.D.	9.05733e-05	0.000172845	0.000148377	0.000154073	0.000160241	N.D.	0.000155331	N.D.	0.000137265	4.22465e-05	1.88932e-05	0.000156548	3.25917e-06	1.45755e-06	1.14048	0.5123
C_0089	N6-Acetyllysine	N6-Acetyllysine	92832	HMDB00206	189.123	12.6457	0.00020254	0.000188065	0.000228391	0.000170096	0.000184298	0.000175816	0.000328395	0.000158152	0.000165664	0.000179378	0.000194678	2.21027e-05	9.88465e-06	0.000201481	7.144e-05	3.1949e-05	1.03494	0.84722
C_0072	N6-Methyllysine	N6-Methyllysine	164795	HMDB02038	161.128	7.75535	0.00623788	0.00173502	0.00221918	0.016331	0.00974059	0.0168353	0.00521849	0.00324827	0.0120369	0.0149101	0.00725273	0.00602943	0.00269644	0.0104498	0.00596692	0.00266849	1.44081	0.42385
C_0087	N8-Acetylspermidine	N8-Acetylspermidine	123689	HMDB02189	188.175	6.93009	6.4839e-05	6.18494e-05	4.85494e-05	4.47506e-05	5.71017e-05	6.13543e-05	3.2202e-05	3.90799e-05	4.99603e-05	6.07647e-05	5.5418e-05	8.57209e-06	3.83355e-06	4.86723e-05	1.29615e-05	5.79656e-06	0.878275	0.36433
C_0034	Nicotinamide	Nicotinamide	936	HMDB01406	123.055	8.08304	0.000347398	0.000217432	0.000709839	0.000374278	0.000416853	0.000753746	0.000209918	0.00131467	0.000407403	0.00160076	0.00041316	0.000181782	8.12952e-05	0.0008573	0.000590372	0.000264022	2.07498	0.17184
C_0090	Nω-Methylarginine	Nw-Methylarginine	132862		189.134	8.15678	9.14034e-05	0.000116867	9.3314e-05	0.000124906	7.74094e-05	9.68423e-05	9.57269e-05	9.04944e-05	8.78846e-05	8.73566e-05	0.00010078	1.9562e-05	8.74838e-06	9.1661e-05	4.40247e-06	1.96885e-06	0.909517	0.36176
C_0097	O-Acetylcarnitine	ALCAR	439756	HMDB00201	204.122	9.92513	0.00120657	0.00108284	0.000709578	0.00157452	0.00114444	0.00130106	0.000720205	0.000856583	0.00129726	0.00205889	0.00114359	0.000308918	0.000138152	0.0012468	0.000523103	0.000233939	1.09025	0.71615
C_0073	O-Acetylhomoserine 2-Aminoadipic acid	O-Acetylhomoserine 2-Aminoadipic acid	439389 92136	HMDB00510	162.076	12.0992	0.00230037	0.00346201	0.00231719	0.00411793	0.00425522	0.00397503	0.00343892	0.00417044	0.00367151	0.00126545	0.00329055	0.000945044	0.000422637	0.00330427	0.00117367	0.000524879	1.00417	0.98427
A_0024	Octanoic acid	Octanoic acid	379	HMDB00482	143.108	8.41966	N.D.	0.000170762	0.000132904	0.000160099	0.000221554	0.000164879	0.000146629	0.000195384	N.D.	N.D.	0.00017133	3.70829e-05	1.6584e-05	0.000168964	2.4633e-05	1.10162e-05	0.986191	0.9233
C_0047	Ornithine	Ornithine	389, 6262, 71082	HMDB00214,HMDB03374	133.097	7.44714	0.0114826	0.00846437	0.0128014	0.0079854	0.0103207	0.00836543	0.0125758	0.00858415	0.0096907	0.00726308	0.0102109	0.00202132	0.000903963	0.00929584	0.00202599	0.000906051	0.910386	0.49498
A_0052	Pantothenic acid	Pantothenic acid	6613	HMDB00210	218.105	7.75784	0.000113125	N.D.	N.D.	0.000155956	N.D.	0.000120788	N.D.	0.000130123	0.000152102	N.D.	0.000134541	3.02856e-05	1.35441e-05	0.000134338	1.6077e-05	7.18987e-06	0.998493	0.99415
A_0027	Pelargonic acid	Pelargonic acid	8158	HMDB00847	157.124	8.19981	0.000323786	N.D.	N.D.	0.000198523	N.D.	N.D.	0.000217057	0.000222841	0.000176728	0.000253652	0.000261155	8.85743e-05	3.96116e-05	0.00021757	3.16123e-05	1.41375e-05	0.833106	0.61128
C_0077	Phe	Phe	994, 6140, 71567	HMDB00159	166.086	12.2427	0.0336741	0.0320408	0.0326804	0.0348015	0.0322127	0.0286196	0.0351524	0.0338082	0.034168	0.0292083	0.0330819	0.00115197	0.000515175	0.0321913	0.00303915	0.00135915	0.973079	0.56622
A_0042	Phenaceturic acid	Phenaceturic acid	68144	HMDB00821	192.067	8.28991	0.00123638	0.0020393	0.00141384	0.00158593	0.00224211	0.00251913	0.00254002	0.0020764	0.00157172	0.00136743	0.00170351	0.000423906	0.000189577	0.00201494	0.000536051	0.000239729	1.18282	0.33956
A_0050	Phosphocreatine	Phosphocreatine	9548602	HMDB01511	210.03	12.1987	N.D.	N.D.	N.D.	0.000136744	N.D.	0.00018007	N.D.	N.D.	0.000168399	0.000233436	0.000136744	N.A.	N.A.	0.000193968	3.46748e-05	1.5507e-05	1.41848	N.A.
C_0086	Phosphorylcholine	Phosphorylcholine	1014	HMDB01565	184.073	23.6195	0.000494207	0.000405017	0.00054357	0.000413201	0.000596893	0.000550689	0.000410823	0.00048972	0.000526059	0.000540351	0.000490578	8.28131e-05	3.70351e-05	0.000503529	5.67287e-05	2.53698e-05	1.0264	0.78124
C_0038	Pipecolic acid	Pipecolic acid	439227	HMDB00070,HMDB00716,HMDB05960	130.086	11.317	0.000741419	0.00075334	0.000960678	0.000609356	0.000728783	0.000749372	0.000813844	0.00080297	0.000565459	0.00061068	0.000758715	0.000126808	5.67102e-05	0.000708465	0.000113712	5.08536e-05	0.933769	0.52819
C_0006	Piperidine	Piperidine	8082		86.0965	7.62224	0.000610657	0.000213596	0.000366078	0.000445967	0.000728674	0.00032739	0.000937596	0.000323997	0.000917225	0.000148355	0.000472994	0.000202344	9.0491e-05	0.000530912	0.000369193	0.000165108	1.12245	0.76844
C_0024	Pro	Pro	614, 8988, 145742	HMDB00162,HMDB03411	116.071	11.9208	0.0424058	0.045501	0.0468998	0.043925	0.0404393	0.0389421	0.0467903	0.0402827	0.0427636	0.0414374	0.0438342	0.0025372	0.00113467	0.0420432	0.00300572	0.0013442	0.959143	0.33923
A_0035	Pyrophosphate	Pyrophosphate	1023	HMDB00250	176.937	16.127	N.D.	N.D.	N.D.	0.000647932	0.000644342	0.000691009	N.D.	N.D.	0.000620722	N.D.	0.000646137	2.53846e-06	1.13523e-06	0.000655866	4.97007e-05	2.22268e-05	1.01506	0.8281
A_0003	Pyruvic acid	Pyruvic acid	1060	HMDB00243	87.0093	12.821	0.0033306	0.00469501	0.00494109	0.00440179	0.00439278	0.00682525	0.00365764	0.00570553	0.0065165	0.00330968	0.00435226	0.000614834	0.000274962	0.00520292	0.00162652	0.000727403	1.19545	0.32277
C_0049	S-Methylcysteine	S-Methylcysteine	24417	HMDB02108	136.042	12.7841	0.00290214	0.00185716	0.00224267	0.00212142	0.00149611	0.00215915	0.00160483	0.00153144	0.00254332	0.00332025	0.0021239	0.000520827	0.000232921	0.0022318	0.000736655	0.000329442	1.0508	0.79664
A_0047	S-Sulfocysteine	S-Sulfocysteine	115015	HMDB00731	199.97	11.263	0.000322587	0.000208247	0.000353052	0.000253899	0.000543138	0.000238982	0.000475292	0.000398727	0.000368305	0.000364649	0.000336185	0.000128878	5.76361e-05	0.000369191	8.5302e-05	3.81482e-05	1.09818	0.64765
C_0010	Sarcosine	Sarcosine	1088	HMDB00271	90.0555	10.3996	0.000330917	0.000353476	0.000426504	0.000340083	0.000276774	0.000431479	0.000486548	0.000420598	0.00043613	0.000268251	0.000345551	5.38296e-05	2.40733e-05	0.000408601	8.24605e-05	3.68775e-05	1.18246	0.19602
C_0095	SDMA	SDMA	169148	HMDB03334	203.149	8.53575	0.000272259	0.000293425	0.000247967	0.000275541	0.000344248	0.000275407	0.000293006	0.000246936	0.000256501	0.000311521	0.000286688	3.60218e-05	1.61094e-05	0.000276674	2.63343e-05	1.1777e-05	0.965071	0.63053
C_0017	Ser	Ser	617, 5951, 71077	HMDB00187,HMDB03406	106.05	10.9705	0.0117012	0.0116434	0.0109087	0.0114422	0.0128219	0.0105382	0.0149134	0.0100736	0.0129156	0.0124436	0.0117035	0.000698992	0.000312599	0.0121769	0.00195029	0.000872198	1.04045	0.63109
C_0061	Stachydrine	Stachydrine	115244	HMDB04827	144.101	12.7318	0.00846474	0.00705155	0.0083963	0.0130657	0.0146905	0.0171007	0.0105206	0.0118539	0.0106859	0.012865	0.0103338	0.00333411	0.00149106	0.0126052	0.00268658	0.00120147	1.21981	0.27105
A_0015	Succinic acid	Succinic acid	1110	HMDB00254	117.02	20.305	0.000546839	0.000649729	N.D.	N.D.	N.D.	0.00100224	N.D.	N.D.	0.000773187	N.D.	0.000598284	7.27544e-05	3.25367e-05	0.000887714	0.000161966	7.24336e-05	1.48377	0.2008
C_0035	Taurine	Taurine	1123	HMDB00251	126.022	25.4338	0.00283253	0.00239415	0.003746	0.00352078	0.00350875	0.00352219	0.00376039	0.00347652	0.00405541	0.00340189	0.00320044	0.000565858	0.00025306	0.00364328	0.000266601	0.000119228	1.13837	0.16716
A_0028	Terephthalic acid	Terephthalic acid	7489	HMDB02428	165.02	16.109	0.000228249	0.000246488	0.000289861	0.000215475	0.000255549	0.00017303	0.000213208	0.000317947	0.000182161	0.000284548	0.000247124	2.85295e-05	1.27588e-05	0.000234179	6.41072e-05	2.86696e-05	0.947615	0.69547
C_0029	Thr	Thr	6288, 69435	HMDB00167	120.065	11.5733	0.0316853	0.0280033	0.030951	0.0298443	0.023621	0.0221741	0.0248522	0.020375	0.0274248	0.0211606	0.028821	0.00322092	0.00144044	0.0231973	0.00290561	0.00129943	0.804877	0.02015	*
A_0022	Threonic acid	Threonic acid	5460407	HMDB00943	135.031	9.2914	0.000879819	0.000973837	0.0014648	0.00124275	0.00116286	0.00120491	0.00101101	0.00123916	0.00105892	0.00128352	0.00114481	0.000230088	0.000102898	0.0011595	0.000118273	5.28934e-05	1.01283	0.90313
C_0108	Thymidine	Thymidine	5789	HMDB00273	243.097	25.4841	0.00018877	0.000202808	0.00016914	0.000215067	0.000219236	0.00016282	0.000187387	0.000179035	0.00016203	0.00018661	0.000199004	2.04841e-05	9.16078e-06	0.000175576	1.2444e-05	5.56514e-06	0.882275	0.067425
C_0068	Triethanolamine	Triethanolamine	7618		150.113	9.02545	3.19858e-05	2.40925e-05	4.03273e-05	4.71696e-05	2.60943e-05	5.28572e-05	3.20921e-05	3.95684e-05	4.41694e-05	0.000475854	3.39339e-05	9.72326e-06	4.34837e-06	0.000128908	0.000194095	8.68018e-05	3.79881	0.33561
C_0054	Trigonelline	Trigonelline	5570	HMDB00875	138.054	11.5087	0.000297522	0.000161336	0.000235177	0.000301709	0.000520794	0.000431229	0.000461819	0.000307754	0.000371296	0.000263003	0.000303308	0.000134289	6.00558e-05	0.00036702	8.28553e-05	3.7054e-05	1.21006	0.39807
C_0005	Trimethylamine N-oxide	Trimethylamine N-oxide	1145	HMDB00925	76.076	7.21368	0.000478377	0.000429949	0.000367905	0.000211878	0.000712515	0.000655654	0.00131215	0.000642376	0.000303509	0.000289595	0.000440125	0.000182398	8.15707e-05	0.000640657	0.000414743	0.000185479	1.45562	0.36391
C_0098	Trp	Trp	1148, 6305, 9060	HMDB00929	205.096	12.1556	0.0267173	0.0231729	0.0282474	0.0235577	0.0240982	0.0202049	0.0244347	0.0248552	0.0263378	0.0264949	0.0251587	0.00221362	0.000989963	0.0244655	0.00254605	0.00113863	0.972446	0.65837
C_0085	Tyr	Tyr	1153, 6057, 71098	HMDB00158	182.081	12.5442	0.0224049	0.0184988	0.0207945	0.0223203	0.0213766	0.0161865	0.0192627	0.0198037	0.0209902	0.0209117	0.021079	0.00159104	0.000711534	0.019431	0.00195688	0.000875143	0.921815	0.18364
C_0001	Urea	Urea	1176	HMDB00294	61.0401	24.2815	0.251551	0.24661	0.250217	0.231682	0.22573	0.315606	0.356334	0.308149	0.330762	0.228256	0.241158	0.0117007	0.00523269	0.307821	0.0481433	0.0215304	1.27643	0.034346	*
C_0110	Uridine	Uridine	6029	HMDB00296	245.076	25.4996	0.000702386	0.00073572	0.00068452	0.00080727	0.000709022	0.00085846	0.000680969	0.000764257	0.000738731	0.000720313	0.000727784	4.80881e-05	2.15056e-05	0.000752546	6.65358e-05	2.97557e-05	1.03402	0.52084
C_0056	Urocanic acid	Urocanic acid	736715	HMDB00301	139.051	9.04588	N.D.	N.D.	N.D.	7.00396e-05	N.D.	N.D.	N.D.	N.D.	N.D.	N.D.	7.00396e-05	N.A.	N.A.	N.A.	N.A.	N.A.	<1	N.A.
C_0027	Val	Val	1182, 6287, 71563	HMDB00883	118.086	11.0249	0.0885321	0.088258	0.0894315	0.0961998	0.0901948	0.0875432	0.101753	0.0967948	0.104693	0.0904298	0.0905232	0.00326419	0.00145979	0.0962427	0.00727232	0.00325228	1.06318	0.16374
A_0055	XA0035	XA0035			254.982	13.5633	0.000236244	0.000242323	0.000196502	0.000189482	0.000247343	0.000353841	0.000328279	0.000208118	0.000201354	N.D.	0.000222379	2.7226e-05	1.21758e-05	0.000272898	7.94435e-05	3.55282e-05	1.22718	0.2983
C_0003	XC0001	XC0001			72.0813	6.97206	0.000115691	0.000173442	0.000101014	4.81591e-05	0.00021334	0.000287403	0.00024234	0.000116263	0.000220052	5.07345e-05	0.000130329	6.4372e-05	2.8788e-05	0.000183358	9.71358e-05	4.34404e-05	1.40689	0.34301
C_0037	XC0016	XC0016			129.066	9.62693	0.00101834	0.000825857	0.0031531	0.000759001	0.00169089	0.00742424	0.000785268	0.00152326	0.000991598	0.00064217	0.00148944	0.00100052	0.000447446	0.00227331	0.00289881	0.00129639	1.52629	0.59264
C_0060	XC0029	XC0029			144.1	13.5748	9.06444e-05	N.D.	5.22036e-05	0.000229031	0.000168139	0.000328389	0.000171671	8.18236e-05	0.000232088	0.000197106	0.000135004	7.90835e-05	3.53672e-05	0.000202216	8.98129e-05	4.01656e-05	1.49784	0.27254
C_0118	XC0120	XC0120			298.051	10.4119	0.000877494	0.00119527	0.00152931	0.00139167	0.00128244	0.00173341	0.00100453	0.00128451	0.00150869	0.00120083	0.00125524	0.000245332	0.000109716	0.00134639	0.000281964	0.000126098	1.07262	0.60065
C_0121	XC0132	XC0132			325.159	9.52959	0.000150713	0.000179315	0.000189369	0.000218805	0.000197508	0.000196559	0.00013771	0.000182576	0.000166799	0.000243875	0.000187142	2.50167e-05	1.11878e-05	0.000185504	3.92813e-05	1.75671e-05	0.991247	0.93958
C_0009	β-Ala	b-Ala	239	HMDB00056	90.0553	8.02468	0.000863616	0.000851747	0.00109093	0.000926238	0.000843969	0.000812476	0.000716908	0.000744717	0.00129919	0.00109948	0.000915299	0.000103395	4.62397e-05	0.000934555	0.000254202	0.000113682	1.02104	0.88114
C_0062	γ-Butyrobetaine	Actinine	134	HMDB01161	146.117	8.86357	0.00055124	0.000634076	0.000920481	0.000755263	0.000661091	0.000891449	0.000556337	0.000644574	0.00066731	0.000810236	0.00070443	0.000141029	6.30703e-05	0.000713981	0.000134728	6.02524e-05	1.01356	0.91551
ID columns shows the detection modes either cation (C) or anion (A) with detected numbers.
N.D. denotes "Not Detected".
N.A. denotes "Not Available".
† Metabolites were identified with the m/z and MT values at the peak detected with the CE-TOFMS and collated the metabolites database of HMT.
¶ Ratio was calurated by High IMF/Low IMF.
|| Welch's t-test was performed to compare the IMF groups (* <0.05, ** <0.01, *** <0.001).
