# Supplementary material for: Differential Metabolomics Profiles Identified by CE-TOFMS between High and Low Intramuscular Fat Amount in Fattening Pigs
Source: Metabolites. 2020 Aug 7;10(8):322. doi: 10.3390/metabo10080322 (PMC7464425; doi:10.3390/metabo10080322)
Supplement: Supplementary file 1 [file metabolites-10-00322-s001.zip › STable3_PLS_quantified.xlsx]

## Sheet: quantified metabolites
Supplementary table 3 List of quantified metabolites by the CE-TOFMS analysis.
Metabolite	PubChem ID	HMDB ID	Concentration (μM)																																Comparative Analysis
			Low IMF_MIY					Low IMF_IBR					High IMF_MIY					High IMF_IBR					Low IMF_MIY			Low IMF_IBR			High IMF_MIY			High IMF_IBR			Low IMF_IBR vs Low IMF_MIY			High IMF_IBR vs High IMF_MIY
			16-4144	16-4151	16-4133	16-4160	16-8858	17-8322	17-8301	17-8356	17-8354	17-8317	16-8899	16-8864	16-8980	16-8839	16-8956	17-8320	17-8332	17-8312	17-8327	17-8323	Mean	S.D.	S.E.M.	Mean	S.D.	S.E.M	Mean	S.D.	S.E.M	Mean	S.D.	S.E.M	Ratio †	p-value ¶		Ratio †	p-value ¶
2-Hydroxybutyric acid	440864	HMDB00008	14.5358	52.2002	N.D.	N.D.	N.D.	31.2305	33.0757	15.7083	51.4179	30.284	17.1724	7.81692	12.2875	13.6112	8.46762	18.9555	10.4494	25.0984	35.5904	42.6322	33.368	26.6328	11.9106	32.3433	12.714	5.68586	11.8711	3.85115	1.72228	26.5452	12.8392	5.74186	0.96929	0.965809		2.23611	0.0610993
2-Oxoglutaric acid	51	HMDB00208	32.399	36.552	26.5407	29.0381	29.9061	35.0748	44.2241	40.9789	36.7891	35.811	29.6658	27.3149	32.0878	34.3976	30.7966	35.9839	N.D.	52.0662	34.7724	41.0114	30.8872	3.79636	1.69779	38.5756	3.89781	1.74315	30.8526	2.6467	1.18364	40.9585	7.88243	3.52513	1.24892	0.0134144	*	1.32756	0.0781564
2-Oxoisovaleric acid	49	HMDB00019	31.3962	34.5716	13.3963	16.6644	12.0004	29.6696	28.6074	30.8425	42.7486	30.9879	27.5631	20.5879	28.4731	29.1288	19.0304	30.0688	29.0585	46.0898	36.1254	44.193	21.6058	10.5835	4.73308	32.5712	5.77074	2.58075	24.9567	4.76373	2.13041	37.1071	7.84506	3.50842	1.50752	0.0867543		1.48686	0.0226013	*
2-Phosphoglyceric acid	439278	HMDB03391	N.D.	N.D.	N.D.	N.D.	N.D.	N.D.	N.D.	N.D.	N.D.	N.D.	N.D.	N.D.	N.D.	N.D.	N.D.	N.D.	N.D.	N.D.	N.D.	N.D.	N.A.	N.A.	N.A.	N.A.	N.A.	N.A.	N.A.	N.A.	N.A.	N.A.	N.A.	N.A.	N.A.	N.A.		N.A.	N.A.
3-Hydroxybutyric acid	441, 92135, 94318	HMDB00011,HMDB00357,HMDB00442	39.4902	40.8392	17.8673	12.7326	12.541	40.4769	35.0433	21.7085	59.4813	42.6323	24.7062	13.6569	22.1101	29.8571	19.5971	43.8193	52.5375	50.9693	51.8945	62.255	24.6941	14.2913	6.39128	39.8685	13.6541	6.1063	21.9855	6.00936	2.68747	52.2951	6.57676	2.94122	1.6145	0.12445		2.37862	6.53472e-05	***
3-Phosphoglyceric acid	439183	HMDB00807	N.D.	N.D.	N.D.	N.D.	N.D.	N.D.	N.D.	N.D.	N.D.	N.D.	N.D.	N.D.	N.D.	N.D.	N.D.	N.D.	N.D.	N.D.	N.D.	N.D.	N.A.	N.A.	N.A.	N.A.	N.A.	N.A.	N.A.	N.A.	N.A.	N.A.	N.A.	N.A.	N.A.	N.A.		N.A.	N.A.
6-Phosphogluconic acid	91493	HMDB01316	N.D.	N.D.	N.D.	N.D.	N.D.	N.D.	N.D.	N.D.	N.D.	N.D.	N.D.	N.D.	N.D.	N.D.	N.D.	N.D.	N.D.	N.D.	N.D.	N.D.	N.A.	N.A.	N.A.	N.A.	N.A.	N.A.	N.A.	N.A.	N.A.	N.A.	N.A.	N.A.	N.A.	N.A.		N.A.	N.A.
Acetyl CoA_divalent	444493	HMDB01206	N.D.	N.D.	N.D.	N.D.	N.D.	N.D.	N.D.	N.D.	N.D.	N.D.	N.D.	N.D.	N.D.	N.D.	N.D.	N.D.	N.D.	N.D.	N.D.	N.D.	N.A.	N.A.	N.A.	N.A.	N.A.	N.A.	N.A.	N.A.	N.A.	N.A.	N.A.	N.A.	N.A.	N.A.		N.A.	N.A.
Adenine	190	HMDB00034	N.D.	N.D.	N.D.	N.D.	N.D.	N.D.	N.D.	N.D.	N.D.	N.D.	N.D.	N.D.	N.D.	N.D.	N.D.	N.D.	N.D.	N.D.	N.D.	N.D.	N.A.	N.A.	N.A.	N.A.	N.A.	N.A.	N.A.	N.A.	N.A.	N.A.	N.A.	N.A.	N.A.	N.A.		N.A.	N.A.
Adenosine	60961	HMDB00050	N.D.	N.D.	N.D.	N.D.	N.D.	N.D.	N.D.	N.D.	N.D.	N.D.	N.D.	N.D.	N.D.	N.D.	N.D.	N.D.	N.D.	N.D.	N.D.	N.D.	N.A.	N.A.	N.A.	N.A.	N.A.	N.A.	N.A.	N.A.	N.A.	N.A.	N.A.	N.A.	N.A.	N.A.		N.A.	N.A.
ADP	6022	HMDB01341	N.D.	0.745072	N.D.	N.D.	0.949735	N.D.	N.D.	N.D.	N.D.	N.D.	1.16043	N.D.	N.D.	N.D.	N.D.	N.D.	N.D.	N.D.	N.D.	N.D.	0.847403	0.144719	0.0647202	N.A.	N.A.	N.A.	1.16043	N.A.	N.A.	N.A.	N.A.	N.A.	<1	N.A.		<1	N.A.
Ala	602, 5950, 71080	HMDB00161,HMDB01310	234.449	177.006	304.555	244.131	331.627	184.997	203.538	310.716	214.012	192.394	213.662	317.854	308.248	208.15	195.08	175.84	194.043	245.012	205.116	193.427	258.353	61.0222	27.2899	221.132	51.2767	22.9316	248.599	59.3197	26.5286	202.688	25.8774	11.5727	0.855926	0.327779		0.81532	0.168533
AMP	6083	HMDB00045	N.D.	2.20143	N.D.	N.D.	2.90959	N.D.	N.D.	N.D.	N.D.	N.D.	1.64089	N.D.	N.D.	1.01535	N.D.	N.D.	N.D.	N.D.	N.D.	N.D.	2.55551	0.500744	0.223939	N.A.	N.A.	N.A.	1.32812	0.442323	0.197813	N.A.	N.A.	N.A.	<1	N.A.		<1	N.A.
Anthranilic acid	227	HMDB01123	N.D.	N.D.	N.D.	N.D.	N.D.	N.D.	N.D.	N.D.	N.D.	N.D.	N.D.	N.D.	N.D.	N.D.	N.D.	N.D.	N.D.	N.D.	N.D.	N.D.	N.A.	N.A.	N.A.	N.A.	N.A.	N.A.	N.A.	N.A.	N.A.	N.A.	N.A.	N.A.	N.A.	N.A.		N.A.	N.A.
Arg	6322, 71070	HMDB00517,HMDB03416	181.326	119.139	130.225	203.532	136.229	110.072	106.53	138.331	116.25	126.409	126.878	161.615	163.102	103.641	174.747	89.973	130.28	102.133	97.5968	96.6083	154.09	36.3881	16.2733	119.518	12.9425	5.78804	145.997	29.6756	13.2713	103.318	15.6858	7.01492	0.775639	0.101774		0.707675	0.0290568	*
Asn	236, 6267, 439600	HMDB00168	32.7798	29.49	32.8687	33.7689	24.3624	34.2368	31.4562	35.7042	33.2114	31.1776	31.8487	31.3577	32.4198	32.2066	47.9758	26.4732	33.3054	26.4449	33.1445	29.5363	30.654	3.8751	1.733	33.1572	1.90183	0.850525	35.1617	7.17458	3.20857	29.7809	3.38618	1.51434	1.08166	0.243753		0.846968	0.182733
Asp	424, 5960, 83887	HMDB00191,HMDB06483	5.33857	7.95199	7.3314	8.06578	8.92931	6.59038	6.48268	9.81979	4.91221	8.01321	7.57156	7.03993	8.57928	9.12012	8.38885	10.0913	5.30199	5.64038	8.89234	6.01813	7.52341	1.34766	0.602694	7.16365	1.8465	0.825778	8.13995	0.828977	0.37073	7.18883	2.15955	0.96578	0.952182	0.734829		0.883154	0.398869
ATP	5957	HMDB00538	N.D.	1.34524	1.25142	1.33984	1.91566	N.D.	N.D.	N.D.	N.D.	N.D.	3.22942	N.D.	1.81191	1.86809	1.8106	N.D.	N.D.	N.D.	N.D.	N.D.	1.46304	0.304798	0.13631	N.A.	N.A.	N.A.	2.18001	0.700124	0.313105	N.A.	N.A.	N.A.	<1	N.A.		<1	N.A.
Betaine	247	HMDB00043	138.309	102.188	109.297	143.442	155.248	161.731	156.894	152.438	161.837	169.666	100.097	149.775	135.198	143.407	120.227	243.795	154.934	153.053	138.453	169.354	129.697	22.8518	10.2197	160.513	6.42865	2.87498	129.741	19.9197	8.90837	171.918	41.6447	18.6241	1.2376	0.0369131	*	1.32508	0.0892269
Betaine aldehyde_+H2O	249	HMDB01252	N.D.	N.D.	N.D.	N.D.	N.D.	N.D.	N.D.	N.D.	N.D.	N.D.	N.D.	N.D.	N.D.	N.D.	N.D.	N.D.	N.D.	N.D.	N.D.	N.D.	N.A.	N.A.	N.A.	N.A.	N.A.	N.A.	N.A.	N.A.	N.A.	N.A.	N.A.	N.A.	N.A.	N.A.		N.A.	N.A.
cAMP	6076	HMDB00058	N.D.	N.D.	N.D.	N.D.	N.D.	N.D.	N.D.	N.D.	N.D.	N.D.	N.D.	N.D.	N.D.	N.D.	N.D.	N.D.	N.D.	N.D.	N.D.	N.D.	N.A.	N.A.	N.A.	N.A.	N.A.	N.A.	N.A.	N.A.	N.A.	N.A.	N.A.	N.A.	N.A.	N.A.		N.A.	N.A.
Carnosine	439224	HMDB00033	12.9509	9.97871	11.6458	10.4911	9.79796	7.96276	10.482	12.5954	13.4096	13.1331	10.6442	7.40343	8.36402	6.93421	7.84802	12.1683	9.83544	9.95334	11.6522	15.3821	10.9729	1.31969	0.590184	11.5166	2.29457	1.02616	8.23878	1.44519	0.646307	11.7983	2.25048	1.00644	1.04955	0.661269		1.43204	0.0212724	*
CDP	6132	HMDB01546	N.D.	N.D.	N.D.	N.D.	N.D.	N.D.	N.D.	N.D.	N.D.	N.D.	N.D.	N.D.	N.D.	N.D.	N.D.	N.D.	N.D.	N.D.	N.D.	N.D.	N.A.	N.A.	N.A.	N.A.	N.A.	N.A.	N.A.	N.A.	N.A.	N.A.	N.A.	N.A.	N.A.	N.A.		N.A.	N.A.
cGMP	24316	HMDB01314	N.D.	N.D.	N.D.	N.D.	N.D.	N.D.	N.D.	N.D.	N.D.	N.D.	N.D.	N.D.	N.D.	N.D.	N.D.	N.D.	N.D.	N.D.	N.D.	N.D.	N.A.	N.A.	N.A.	N.A.	N.A.	N.A.	N.A.	N.A.	N.A.	N.A.	N.A.	N.A.	N.A.	N.A.		N.A.	N.A.
Choline	305	HMDB00097	13.6538	12.6172	13.7336	14.4481	11.9549	13.729	14.3895	15.8763	12.0922	8.98849	15.1109	13.9802	14.2562	14.0102	15.5905	16.6534	12.4583	13.8288	14.5677	13.0469	13.2815	0.988067	0.441877	13.0151	2.62917	1.1758	14.5896	0.723131	0.323394	14.111	1.62909	0.728551	0.979939	0.840223		0.967198	0.572065
cis-Aconitic acid	643757	HMDB00072	8.72751	7.00657	8.77437	7.06277	7.20185	N.D.	N.D.	9.27399	8.77172	N.D.	5.65019	6.99504	6.37213	7.18132	5.54973	N.D.	8.83492	N.D.	N.D.	N.D.	7.75462	0.912441	0.408056	9.02285	0.35516	0.158832	6.34968	0.747969	0.334502	8.83492	N.A.	N.A.	1.16355	0.0471826	*	1.3914	N.A.
Citric acid	311	HMDB00094	146.52	102.298	153.026	114.049	117.569	96.9131	103.421	141.228	131.526	94.7935	89.3528	123.159	102.498	108.605	93.6644	111.516	108.894	135.969	95.0994	95.2323	126.692	21.9363	9.81021	113.576	21.333	9.54041	103.456	13.3269	5.95998	109.342	16.7023	7.46951	0.896473	0.365909		1.0569	0.555851
Citrulline	9750	HMDB00904	92.4867	78.2243	71.1233	88.5855	140.717	87.6146	42.3953	72.2764	50.9176	77.5807	73.5182	72.5985	94.4625	66.753	166.135	75.3136	79.2065	65.2286	80.9073	94.9226	94.2273	27.3222	12.2189	66.1569	18.8762	8.44168	94.6935	41.2955	18.4679	79.1157	10.7283	4.79783	0.702099	0.100014		0.835492	0.454972
CMP	6131	HMDB00095	N.D.	N.D.	N.D.	N.D.	N.D.	N.D.	N.D.	N.D.	N.D.	N.D.	N.D.	N.D.	N.D.	N.D.	N.D.	N.D.	N.D.	N.D.	N.D.	N.D.	N.A.	N.A.	N.A.	N.A.	N.A.	N.A.	N.A.	N.A.	N.A.	N.A.	N.A.	N.A.	N.A.	N.A.		N.A.	N.A.
CoA_divalent	87642	HMDB01423	N.D.	N.D.	N.D.	N.D.	N.D.	N.D.	N.D.	N.D.	N.D.	N.D.	N.D.	N.D.	N.D.	N.D.	N.D.	N.D.	N.D.	N.D.	N.D.	N.D.	N.A.	N.A.	N.A.	N.A.	N.A.	N.A.	N.A.	N.A.	N.A.	N.A.	N.A.	N.A.	N.A.	N.A.		N.A.	N.A.
Creatine	586	HMDB00064	325.817	230.675	186.384	284.445	133.328	311.869	304.746	284.656	306.538	304.135	293.233	285.367	310.459	334.383	313.408	277.092	339.606	316.123	327.154	326.666	232.13	76.4377	34.184	302.389	10.3698	4.63752	307.37	19.1028	8.54303	317.328	23.9815	10.7249	1.30267	0.108876		1.0324	0.489381
Creatinine	588	HMDB00562	109.762	88.8038	119.507	95.0392	99.4072	82.0959	96.8042	97.2818	78.9704	93.0351	83.6451	91.1745	81.6498	65.6687	89.9532	96.6784	76.15	88.3843	91.5145	97.2034	102.504	12.1939	5.4533	89.6375	8.54403	3.82101	82.4183	10.1992	4.5612	89.9861	8.56173	3.82892	0.87448	0.0936543		1.09182	0.240544
CTP	6176	HMDB00082	N.D.	N.D.	N.D.	N.D.	N.D.	N.D.	N.D.	N.D.	N.D.	N.D.	N.D.	N.D.	N.D.	N.D.	N.D.	N.D.	N.D.	N.D.	N.D.	N.D.	N.A.	N.A.	N.A.	N.A.	N.A.	N.A.	N.A.	N.A.	N.A.	N.A.	N.A.	N.A.	N.A.	N.A.		N.A.	N.A.
Cys	594, 5862, 92851	HMDB00574,HMDB03417	N.D.	N.D.	N.D.	N.D.	N.D.	N.D.	N.D.	N.D.	N.D.	N.D.	N.D.	N.D.	N.D.	N.D.	N.D.	N.D.	N.D.	N.D.	N.D.	N.D.	N.A.	N.A.	N.A.	N.A.	N.A.	N.A.	N.A.	N.A.	N.A.	N.A.	N.A.	N.A.	N.A.	N.A.		N.A.	N.A.
Cytidine	6175	HMDB00089	1.80081	2.15815	1.70811	1.55145	1.11903	1.87754	2.13746	1.68161	2.10831	1.92959	1.53944	1.69611	1.66556	1.68363	1.21623	2.00843	1.77783	1.96342	1.86556	1.90721	1.66751	0.37896	0.169476	1.9469	0.185645	0.0830228	1.56019	0.202208	0.0904303	1.90449	0.0892224	0.0399015	1.16755	0.190783		1.22068	0.0150679	*
Cytosine	597	HMDB00630	N.D.	N.D.	0.191727	0.265845	0.233512	N.D.	N.D.	N.D.	N.D.	N.D.	N.D.	N.D.	N.D.	N.D.	0.255047	N.D.	N.D.	N.D.	N.D.	N.D.	0.230361	0.0371593	0.0166182	N.A.	N.A.	N.A.	0.255047	N.A.	N.A.	N.A.	N.A.	N.A.	<1	N.A.		<1	N.A.
dATP	15993	HMDB01532	N.D.	N.D.	N.D.	N.D.	N.D.	N.D.	N.D.	N.D.	N.D.	N.D.	N.D.	N.D.	N.D.	N.D.	N.D.	N.D.	N.D.	N.D.	N.D.	N.D.	N.A.	N.A.	N.A.	N.A.	N.A.	N.A.	N.A.	N.A.	N.A.	N.A.	N.A.	N.A.	N.A.	N.A.		N.A.	N.A.
dCTP	65091	HMDB00998	N.D.	N.D.	N.D.	N.D.	N.D.	N.D.	N.D.	N.D.	N.D.	N.D.	N.D.	N.D.	N.D.	N.D.	N.D.	N.D.	N.D.	N.D.	N.D.	N.D.	N.A.	N.A.	N.A.	N.A.	N.A.	N.A.	N.A.	N.A.	N.A.	N.A.	N.A.	N.A.	N.A.	N.A.		N.A.	N.A.
Dihydroxyacetone phosphate	668	HMDB01473	N.D.	N.D.	N.D.	N.D.	N.D.	N.D.	N.D.	N.D.	N.D.	N.D.	N.D.	N.D.	N.D.	N.D.	N.D.	N.D.	N.D.	N.D.	N.D.	N.D.	N.A.	N.A.	N.A.	N.A.	N.A.	N.A.	N.A.	N.A.	N.A.	N.A.	N.A.	N.A.	N.A.	N.A.		N.A.	N.A.
dTDP	164628	HMDB01274	N.D.	N.D.	N.D.	N.D.	N.D.	N.D.	N.D.	N.D.	N.D.	N.D.	N.D.	N.D.	N.D.	N.D.	N.D.	N.D.	N.D.	N.D.	N.D.	N.D.	N.A.	N.A.	N.A.	N.A.	N.A.	N.A.	N.A.	N.A.	N.A.	N.A.	N.A.	N.A.	N.A.	N.A.		N.A.	N.A.
dTMP	9700	HMDB01227	N.D.	N.D.	N.D.	N.D.	N.D.	N.D.	N.D.	N.D.	N.D.	N.D.	N.D.	N.D.	N.D.	N.D.	N.D.	N.D.	N.D.	N.D.	N.D.	N.D.	N.A.	N.A.	N.A.	N.A.	N.A.	N.A.	N.A.	N.A.	N.A.	N.A.	N.A.	N.A.	N.A.	N.A.		N.A.	N.A.
dTTP	64968	HMDB01342	N.D.	N.D.	N.D.	N.D.	N.D.	N.D.	N.D.	N.D.	N.D.	N.D.	N.D.	N.D.	N.D.	N.D.	N.D.	N.D.	N.D.	N.D.	N.D.	N.D.	N.A.	N.A.	N.A.	N.A.	N.A.	N.A.	N.A.	N.A.	N.A.	N.A.	N.A.	N.A.	N.A.	N.A.		N.A.	N.A.
Erythrose 4-phosphate	122357, 146355	HMDB01321	N.D.	N.D.	N.D.	N.D.	N.D.	N.D.	N.D.	N.D.	N.D.	N.D.	N.D.	N.D.	N.D.	N.D.	N.D.	N.D.	N.D.	N.D.	N.D.	N.D.	N.A.	N.A.	N.A.	N.A.	N.A.	N.A.	N.A.	N.A.	N.A.	N.A.	N.A.	N.A.	N.A.	N.A.		N.A.	N.A.
Fructose 1,6-diphosphate	172313	HMDB01058	N.D.	N.D.	N.D.	N.D.	N.D.	N.D.	N.D.	N.D.	N.D.	N.D.	N.D.	N.D.	N.D.	N.D.	N.D.	N.D.	N.D.	N.D.	N.D.	N.D.	N.A.	N.A.	N.A.	N.A.	N.A.	N.A.	N.A.	N.A.	N.A.	N.A.	N.A.	N.A.	N.A.	N.A.		N.A.	N.A.
Fructose 6-phosphate	603, 439160, 440641	HMDB00124	N.D.	N.D.	N.D.	N.D.	N.D.	N.D.	N.D.	N.D.	N.D.	N.D.	N.D.	N.D.	N.D.	N.D.	N.D.	N.D.	N.D.	N.D.	N.D.	N.D.	N.A.	N.A.	N.A.	N.A.	N.A.	N.A.	N.A.	N.A.	N.A.	N.A.	N.A.	N.A.	N.A.	N.A.		N.A.	N.A.
Fumaric acid	444972	HMDB00134	N.D.	N.D.	N.D.	N.D.	N.D.	N.D.	N.D.	N.D.	N.D.	N.D.	N.D.	N.D.	N.D.	N.D.	N.D.	N.D.	N.D.	N.D.	N.D.	N.D.	N.A.	N.A.	N.A.	N.A.	N.A.	N.A.	N.A.	N.A.	N.A.	N.A.	N.A.	N.A.	N.A.	N.A.		N.A.	N.A.
GABA	119	HMDB00112	0.422981	0.405989	0.329471	0.364167	0.359132	N.D.	N.D.	0.44492	0.394453	0.441459	0.352146	0.283989	0.32203	0.274877	0.352902	0.469957	N.D.	0.524657	0.486677	N.D.	0.376348	0.0377341	0.0168752	0.426944	0.0281909	0.0126073	0.317189	0.0367881	0.0164522	0.493763	0.0280302	0.0125355	1.13444	0.0788001		1.55669	0.000431251	***
GDP	8977	HMDB01201	N.D.	N.D.	N.D.	N.D.	N.D.	N.D.	N.D.	N.D.	N.D.	N.D.	N.D.	N.D.	N.D.	N.D.	N.D.	N.D.	N.D.	N.D.	N.D.	N.D.	N.A.	N.A.	N.A.	N.A.	N.A.	N.A.	N.A.	N.A.	N.A.	N.A.	N.A.	N.A.	N.A.	N.A.		N.A.	N.A.
Gln	738, 5961, 145815	HMDB00641,HMDB03423	490.986	374.469	517.169	461.34	377.384	403.65	413.415	432.43	350.266	382.523	333.523	454.345	396.65	357.773	443.876	434.574	358.347	363.698	409.576	374.686	444.269	65.4482	29.2693	396.457	31.4686	14.0732	397.234	52.5686	23.5094	388.176	32.7173	14.6316	0.892379	0.19343		0.977199	0.753592
Glu	611, 23327, 33032	HMDB00148,HMDB03339	49.6508	43.2143	110.561	100.169	115.997	N.D.	N.D.	N.D.	N.D.	N.D.	94.9142	83.9067	85.588	105.934	81.7842	N.D.	N.D.	N.D.	N.D.	N.D.	83.9184	34.7636	15.5468	N.A.	N.A.	N.A.	90.4254	10.0153	4.47897	N.A.	N.A.	N.A.	<1	N.A.		<1	N.A.
Gluconic acid	10690	HMDB00625	8.99073	6.2561	9.84086	9.64463	10.303	6.60815	8.07328	8.66338	6.72062	8.07304	8.2813	5.77703	11.0369	6.2016	8.91379	6.86606	10.382	11.4219	9.75912	10.3666	9.00707	1.60852	0.719352	7.62769	0.912656	0.408152	8.04212	2.13915	0.956656	9.75913	1.7242	0.771088	0.846856	0.143792		1.2135	0.201468
Glucose 1-phosphate	65533	HMDB01586	N.D.	N.D.	N.D.	N.D.	N.D.	N.D.	N.D.	N.D.	N.D.	N.D.	N.D.	N.D.	N.D.	N.D.	N.D.	N.D.	N.D.	N.D.	N.D.	N.D.	N.A.	N.A.	N.A.	N.A.	N.A.	N.A.	N.A.	N.A.	N.A.	N.A.	N.A.	N.A.	N.A.	N.A.		N.A.	N.A.
Glucose 6-phosphate	5958, 439284, 439427	HMDB01401	N.D.	N.D.	N.D.	N.D.	N.D.	N.D.	N.D.	N.D.	N.D.	N.D.	N.D.	N.D.	N.D.	N.D.	N.D.	N.D.	N.D.	N.D.	N.D.	N.D.	N.A.	N.A.	N.A.	N.A.	N.A.	N.A.	N.A.	N.A.	N.A.	N.A.	N.A.	N.A.	N.A.	N.A.		N.A.	N.A.
Glutathione (GSH)	124886	HMDB00125	N.D.	N.D.	N.D.	N.D.	N.D.	N.D.	N.D.	N.D.	N.D.	N.D.	N.D.	N.D.	N.D.	N.D.	N.D.	N.D.	N.D.	N.D.	N.D.	N.D.	N.A.	N.A.	N.A.	N.A.	N.A.	N.A.	N.A.	N.A.	N.A.	N.A.	N.A.	N.A.	N.A.	N.A.		N.A.	N.A.
Glutathione (GSSG)_divalent	65359	HMDB03337	N.D.	0.0394172	N.D.	N.D.	N.D.	N.D.	N.D.	N.D.	N.D.	N.D.	0.0922913	N.D.	0.0705657	N.D.	N.D.	N.D.	N.D.	N.D.	N.D.	N.D.	0.0394172	N.A.	N.A.	N.A.	N.A.	N.A.	0.0814285	0.0153623	0.00687024	N.A.	N.A.	N.A.	<1	N.A.		<1	N.A.
Gly	750	HMDB00123	1043.5	767.301	916.887	997.066	878.857	850.129	878.292	805.966	800.807	812.385	581.559	691.163	699.708	661.91	698.2	861.88	748.402	655.232	828.202	902.055	920.723	107.482	48.0673	829.516	33.4526	14.9605	666.508	49.8799	22.307	799.154	98.3061	43.9638	0.900939	0.132619		1.19902	0.0364315	*
Glyceraldehyde 3-phosphate	729	HMDB01112	N.D.	N.D.	N.D.	N.D.	N.D.	N.D.	N.D.	N.D.	N.D.	N.D.	N.D.	N.D.	N.D.	N.D.	N.D.	N.D.	N.D.	N.D.	N.D.	N.D.	N.A.	N.A.	N.A.	N.A.	N.A.	N.A.	N.A.	N.A.	N.A.	N.A.	N.A.	N.A.	N.A.	N.A.		N.A.	N.A.
Glycerol 3-phosphate	439162	HMDB00126	3.33592	3.66866	2.38806	3.50969	3.54418	N.D.	3.4465	3.62151	N.D.	N.D.	3.34166	3.17842	2.88027	4.46623	4.04331	3.74646	4.00961	4.18078	4.47208	3.15408	3.2893	0.517652	0.231501	3.53401	0.123754	0.0553443	3.58198	0.653402	0.29221	3.9126	0.499326	0.223305	1.07439	0.369694		1.0923	0.396652
Glycolic acid	757	HMDB00115	N.D.	N.D.	N.D.	N.D.	N.D.	N.D.	N.D.	N.D.	N.D.	N.D.	N.D.	N.D.	N.D.	N.D.	N.D.	N.D.	N.D.	N.D.	N.D.	N.D.	N.A.	N.A.	N.A.	N.A.	N.A.	N.A.	N.A.	N.A.	N.A.	N.A.	N.A.	N.A.	N.A.	N.A.		N.A.	N.A.
Glyoxylic acid	760	HMDB00119	23.6845	22.9798	20.24	22.9298	17.9228	20.8727	N.D.	21.7962	N.D.	19.7208	15.8211	24.6829	26.4752	20.274	24.1559	N.D.	15.942	19.0903	17.9159	N.D.	21.5514	2.41749	1.08113	20.7965	1.0398	0.465013	22.2818	4.26126	1.90569	17.6494	1.59102	0.711524	0.964976	0.564921		0.792098	0.0753503
GMP	6804	HMDB01397	N.D.	N.D.	N.D.	N.D.	N.D.	N.D.	N.D.	N.D.	N.D.	N.D.	N.D.	N.D.	N.D.	N.D.	N.D.	N.D.	N.D.	N.D.	N.D.	N.D.	N.A.	N.A.	N.A.	N.A.	N.A.	N.A.	N.A.	N.A.	N.A.	N.A.	N.A.	N.A.	N.A.	N.A.		N.A.	N.A.
GTP	6830	HMDB01273	N.D.	N.D.	N.D.	N.D.	N.D.	N.D.	N.D.	N.D.	N.D.	N.D.	N.D.	N.D.	N.D.	N.D.	N.D.	N.D.	N.D.	N.D.	N.D.	N.D.	N.A.	N.A.	N.A.	N.A.	N.A.	N.A.	N.A.	N.A.	N.A.	N.A.	N.A.	N.A.	N.A.	N.A.		N.A.	N.A.
Guanine	764	HMDB00132	2.29065	2.15382	1.42114	1.7222	1.1651	2.02844	1.79714	1.97508	1.67428	1.94739	1.6563	1.54854	1.56204	1.18162	1.11135	1.7478	1.54946	2.02537	1.77417	2.3716	1.75058	0.476026	0.212885	1.88447	0.14552	0.0650786	1.41197	0.247136	0.110523	1.89368	0.31615	0.141387	1.07648	0.575141		1.34116	0.0291973	*
Guanosine	6802	HMDB00133	N.D.	N.D.	N.D.	N.D.	N.D.	N.D.	N.D.	N.D.	N.D.	N.D.	N.D.	N.D.	N.D.	N.D.	N.D.	N.D.	N.D.	N.D.	N.D.	N.D.	N.A.	N.A.	N.A.	N.A.	N.A.	N.A.	N.A.	N.A.	N.A.	N.A.	N.A.	N.A.	N.A.	N.A.		N.A.	N.A.
His	773, 6274, 71083	HMDB00177	78.8188	65.0644	65.0939	82.9571	67.83	71.7775	73.045	73.659	70.8666	72.8363	70.9506	64.9047	77.3188	73.6007	86.3655	70.2204	76.08	71.379	66.6017	79.4498	71.9528	8.36252	3.73983	72.4369	1.10946	0.496165	74.6281	7.97074	3.56462	72.7462	5.05116	2.25895	1.00673	0.903897		0.974783	0.669564
Homoserine	12647	HMDB00719	N.D.	N.D.	N.D.	N.D.	N.D.	N.D.	N.D.	N.D.	N.D.	N.D.	N.D.	N.D.	N.D.	N.D.	N.D.	N.D.	N.D.	N.D.	N.D.	N.D.	N.A.	N.A.	N.A.	N.A.	N.A.	N.A.	N.A.	N.A.	N.A.	N.A.	N.A.	N.A.	N.A.	N.A.		N.A.	N.A.
Hydroxyproline	5810	HMDB00725	90.233	55.7047	117.543	80.5778	61.3697	54.2924	70.4366	65.8037	72.7543	69.0773	56.9734	69.527	58.4721	27.9862	45.395	60.9391	42.3029	49.8374	47.8222	75.0415	81.0856	24.7283	11.0588	66.4729	7.25879	3.24623	51.6707	15.7604	7.04828	55.1886	13.0014	5.81442	0.819787	0.264209		1.06808	0.710617
Hypoxanthine	790	HMDB00157	15.6071	13.6676	12.8523	12.9755	10.7323	11.4626	12.0317	12.9557	14.8344	13.5315	15.3927	13.3402	15.4147	10.7561	12.346	17.631	10.2591	15.1175	13.0189	11.7518	13.167	1.75131	0.783208	12.9632	1.31757	0.589234	13.45	2.00762	0.897836	13.5557	2.8921	1.29339	0.984522	0.84087		1.00786	0.948316
Ile	791, 6306, 76551	HMDB00172	111.566	116.747	86.1469	87.2126	65.4617	105.322	106.384	93.8251	117.146	116.602	114.433	97.5407	115.339	146.553	127.998	107.36	118.823	107.268	116.446	103.558	93.4268	20.8957	9.34482	107.856	9.59507	4.29104	120.373	18.2033	8.14078	110.691	6.5754	2.94061	1.15444	0.213364		0.919569	0.313923
IMP	8582	HMDB00175	N.D.	N.D.	N.D.	N.D.	N.D.	N.D.	N.D.	N.D.	N.D.	N.D.	N.D.	N.D.	N.D.	N.D.	N.D.	N.D.	N.D.	N.D.	N.D.	N.D.	N.A.	N.A.	N.A.	N.A.	N.A.	N.A.	N.A.	N.A.	N.A.	N.A.	N.A.	N.A.	N.A.	N.A.		N.A.	N.A.
Inosine	6021	HMDB00195	N.D.	0.287882	N.D.	0.229307	0.411028	N.D.	N.D.	N.D.	N.D.	N.D.	0.256621	N.D.	0.297472	0.242279	N.D.	N.D.	N.D.	N.D.	N.D.	N.D.	0.309406	0.0927527	0.0414802	N.A.	N.A.	N.A.	0.265457	0.0286378	0.0128072	N.A.	N.A.	N.A.	<1	N.A.		<1	N.A.
Isocitric acid	1198	HMDB00193	9.38057	9.85925	11.758	N.D.	N.D.	8.01666	8.41968	9.56324	11.0964	10.6209	N.D.	N.D.	8.65179	9.66045	N.D.	8.84853	9.63675	9.24398	8.04942	7.94939	10.3326	1.25743	0.562339	9.54339	1.33857	0.598626	9.15612	0.71323	0.318966	8.74562	0.736841	0.329526	0.923618	0.443126		0.955166	0.567582
Lactic acid	612, 107689, 61503	HMDB00190,HMDB01311	2412.24	5243.59	1436.31	2209.89	1791.96	3106.03	3044.17	3839.65	2799.9	3367.97	2670.78	1789.14	8770.8	3070.1	7639.54	13810.3	2513.33	4347.12	10711.6	1272.3	2618.8	1515.04	677.545	3231.54	395.47	176.859	4788.07	3178.87	1421.64	6530.92	5455.05	2439.57	1.23398	0.425389		1.364	0.558264
Leu	857, 6106, 439524	HMDB00687	164.143	169.947	153.015	140.811	138.718	147.793	159.73	137.926	164.931	171.655	181.235	158.571	177.152	198.274	187.751	160.748	172.674	160.367	184.057	147.976	153.327	13.8148	6.17818	156.407	13.5274	6.04962	180.596	14.6719	6.56146	165.164	13.7046	6.12887	1.02009	0.730882		0.914549	0.124154
Lys	866, 5962, 57449	HMDB00182,HMDB03405	302.147	233.379	247.384	275.811	119.722	219.208	279.538	295.913	240.814	217.913	223.414	263.38	276.651	203.142	309.597	225.457	250.73	206.45	216.86	125.148	235.689	70.0302	31.3185	250.677	35.4977	15.8751	255.237	42.4457	18.9823	204.929	47.5097	21.247	1.06359	0.684541		0.802898	0.115911
Malic acid	525, 92824, 222656	HMDB00156,HMDB00744	8.99189	8.43763	7.2298	5.99786	7.38921	6.74725	9.94808	9.36817	8.13024	8.37734	8.08327	7.31527	10.6062	7.37689	7.70804	14.1932	7.51131	8.32234	11.067	8.10022	7.60928	1.16048	0.518984	8.51422	1.23223	0.551069	8.21793	1.36968	0.612538	9.83881	2.79322	1.24917	1.11893	0.266258		1.19724	0.289535
Malonyl CoA_divalent	644066	HMDB01175	N.D.	N.D.	N.D.	N.D.	N.D.	N.D.	N.D.	N.D.	N.D.	N.D.	N.D.	N.D.	N.D.	N.D.	N.D.	N.D.	N.D.	N.D.	N.D.	N.D.	N.A.	N.A.	N.A.	N.A.	N.A.	N.A.	N.A.	N.A.	N.A.	N.A.	N.A.	N.A.	N.A.	N.A.		N.A.	N.A.
Met	876, 6137, 84815	HMDB00696	31.6386	25.8949	28.6443	29.175	18.9282	30.5411	26.8706	28.5952	32.3092	29.0979	28.9199	24.9955	28.2754	26.2591	30.2954	20.9845	30.4215	26.9423	27.926	26.2124	26.8562	4.8791	2.182	29.4828	2.05356	0.91838	27.749	2.11741	0.946934	26.4973	3.46812	1.55099	1.0978	0.314382		0.954891	0.514353
N,N-Dimethylglycine	673	HMDB00092	2.3811	2.63683	2.61981	3.46373	2.19301	6.06348	4.96226	4.09262	5.11664	4.50502	2.97406	3.04232	2.82169	3.91739	3.40327	6.93643	4.94876	3.75055	4.14158	3.6912	2.65889	0.485795	0.217254	4.94801	0.741763	0.331727	3.23175	0.438737	0.196209	4.6937	1.3504	0.603915	1.86093	0.000719395	***	1.45237	0.0713551
NAD+	5893	HMDB00902	N.D.	N.D.	N.D.	N.D.	N.D.	N.D.	N.D.	N.D.	N.D.	N.D.	N.D.	N.D.	N.D.	N.D.	N.D.	N.D.	N.D.	N.D.	N.D.	N.D.	N.A.	N.A.	N.A.	N.A.	N.A.	N.A.	N.A.	N.A.	N.A.	N.A.	N.A.	N.A.	N.A.	N.A.		N.A.	N.A.
NADP+	5886	HMDB00217	N.D.	N.D.	N.D.	N.D.	N.D.	N.D.	N.D.	N.D.	N.D.	N.D.	N.D.	N.D.	N.D.	N.D.	N.D.	N.D.	N.D.	N.D.	N.D.	N.D.	N.A.	N.A.	N.A.	N.A.	N.A.	N.A.	N.A.	N.A.	N.A.	N.A.	N.A.	N.A.	N.A.	N.A.		N.A.	N.A.
Ornithine	389, 6262, 71082	HMDB00214,HMDB03374	58.0808	57.4415	50.2448	68.7354	76.7714	56.1976	41.426	62.652	39.0819	50.511	53.1256	75.3979	63.8367	51.3474	90.0895	40.9418	61.5482	42.0122	47.4279	35.5467	62.2548	10.459	4.67739	49.9737	9.89268	4.42414	66.7594	16.2086	7.24869	45.4954	9.91554	4.43436	0.802729	0.0929993		0.681482	0.0427044	*
Phe	994, 6140, 71567	HMDB00159	81.2016	74.7159	53.0095	60.8802	46.6506	81.2525	77.3117	78.8548	83.9728	77.7262	70.1431	54.8286	69.9333	81.587	80.0554	69.0565	84.8197	81.576	82.4444	70.4769	63.2915	14.4892	6.47976	79.8236	2.77959	1.24307	71.3095	10.6887	4.78013	77.6747	7.3332	3.27951	1.2612	0.0621349		1.08926	0.308113
Phosphoenolpyruvic acid	1005	HMDB00263	N.D.	N.D.	N.D.	N.D.	N.D.	N.D.	N.D.	N.D.	N.D.	N.D.	N.D.	N.D.	N.D.	N.D.	N.D.	N.D.	N.D.	N.D.	N.D.	N.D.	N.A.	N.A.	N.A.	N.A.	N.A.	N.A.	N.A.	N.A.	N.A.	N.A.	N.A.	N.A.	N.A.	N.A.		N.A.	N.A.
Pro	614, 8988, 145742	HMDB00162,HMDB03411	158.141	145.44	166.405	165.272	179.519	146.385	157.07	161.898	151.629	139.597	145.761	164.509	153.805	149.985	187.512	134.429	161.521	139.056	147.62	143.042	162.955	12.466	5.57496	151.316	8.75844	3.91689	160.315	16.7195	7.47721	145.134	10.3758	4.64019	0.928573	0.130284		0.905305	0.130189
PRPP	7339	HMDB00280	N.D.	N.D.	N.D.	N.D.	N.D.	N.D.	N.D.	N.D.	N.D.	N.D.	N.D.	N.D.	N.D.	N.D.	N.D.	N.D.	N.D.	N.D.	N.D.	N.D.	N.A.	N.A.	N.A.	N.A.	N.A.	N.A.	N.A.	N.A.	N.A.	N.A.	N.A.	N.A.	N.A.	N.A.		N.A.	N.A.
Putrescine	1045	HMDB01414	N.D.	N.D.	0.581687	N.D.	N.D.	N.D.	N.D.	N.D.	N.D.	N.D.	N.D.	N.D.	1.18911	N.D.	0.781594	N.D.	N.D.	N.D.	N.D.	N.D.	0.581687	N.A.	N.A.	N.A.	N.A.	#VALUE!	0.985351	0.288156	0.128867	N.A.	N.A.	N.A.	<1	N.A.		<1	N.A.
Pyruvic acid	1060	HMDB00243	135.062	216.207	98.6579	112.846	109.138	143.781	202.682	213.305	190.024	189.634	99.6893	95.0747	267.273	139.946	255.053	294.643	157.899	246.305	281.314	142.878	134.382	47.6264	21.2992	187.885	26.5421	11.87	171.407	83.8848	37.5144	224.608	70.2162	31.4017	1.39814	0.0687573		1.31038	0.309457
Ribose 5-phosphate	439167	HMDB01548	N.D.	N.D.	N.D.	N.D.	N.D.	N.D.	N.D.	N.D.	N.D.	N.D.	N.D.	N.D.	N.D.	N.D.	N.D.	N.D.	N.D.	N.D.	N.D.	N.D.	N.A.	N.A.	N.A.	N.A.	N.A.	N.A.	N.A.	N.A.	N.A.	N.A.	N.A.	N.A.	N.A.	N.A.		N.A.	N.A.
Ribulose 5-phosphate	439184, 439399	HMDB00618	N.D.	N.D.	N.D.	N.D.	N.D.	N.D.	N.D.	N.D.	N.D.	N.D.	N.D.	N.D.	N.D.	N.D.	N.D.	N.D.	N.D.	N.D.	N.D.	N.D.	N.A.	N.A.	N.A.	N.A.	N.A.	N.A.	N.A.	N.A.	N.A.	N.A.	N.A.	N.A.	N.A.	N.A.		N.A.	N.A.
S-Adenosylmethionine	34755	HMDB01185	N.D.	0.0417449	0.0588503	0.091529	0.0563906	N.D.	N.D.	N.D.	N.D.	N.D.	0.046095	N.D.	0.0480895	0.044552	N.D.	N.D.	N.D.	N.D.	N.D.	N.D.	0.0621287	0.0210044	0.00939344	N.A.	N.A.	N.A.	0.0462455	0.00177354	0.00079315	N.A.	N.A.	N.A.	<1	N.A.		<1	N.A.
Sarcosine	1088	HMDB00271	1.1568	1.16622	1.44425	2.79784	2.14357	1.90382	2.0336	2.45374	1.95655	1.59232	1.56769	1.56774	2.00314	1.66397	1.48068	2.48236	2.79918	2.41976	2.50912	1.54329	1.74174	0.713914	0.319272	1.988	0.30969	0.138497	1.65664	0.204264	0.0913498	2.35074	0.474407	0.212161	1.14139	0.508263		1.41898	0.0269682	*
Sedoheptulose 7-phosphate	165007	HMDB01068	N.D.	N.D.	N.D.	N.D.	N.D.	N.D.	N.D.	N.D.	N.D.	N.D.	N.D.	N.D.	N.D.	N.D.	N.D.	N.D.	N.D.	N.D.	N.D.	N.D.	N.A.	N.A.	N.A.	N.A.	N.A.	N.A.	N.A.	N.A.	N.A.	N.A.	N.A.	N.A.	N.A.	N.A.		N.A.	N.A.
Ser	617, 5951, 71077	HMDB00187,HMDB03406	99.1804	88.733	69.1091	94.0999	94.0542	81.7055	81.3021	76.1723	79.8972	89.5312	81.3197	68.7244	95.7026	81.539	76.745	73.5849	104.136	70.3406	90.1858	86.8897	89.0353	11.7357	5.24837	81.7216	4.88084	2.18278	80.8061	9.81283	4.38843	85.0273	13.6183	6.09028	0.917857	0.251132		1.05224	0.590802
Spermidine	1102	HMDB01257	0.0680407	N.D.	N.D.	N.D.	N.D.	N.D.	N.D.	N.D.	N.D.	N.D.	N.D.	0.0448455	0.102019	N.D.	0.0970098	N.D.	N.D.	N.D.	N.D.	N.D.	0.0680407	N.A.	N.A.	N.A.	N.A.	N.A.	0.0812914	0.0316623	0.0141598	N.A.	N.A.	N.A.	<1	N.A.		<1	N.A.
Spermine	1103	HMDB01256	N.D.	N.D.	N.D.	N.D.	N.D.	N.D.	N.D.	N.D.	N.D.	N.D.	N.D.	N.D.	N.D.	N.D.	N.D.	N.D.	N.D.	N.D.	N.D.	N.D.	N.A.	N.A.	N.A.	N.A.	N.A.	N.A.	N.A.	N.A.	N.A.	N.A.	N.A.	N.A.	N.A.	N.A.		N.A.	N.A.
Succinic acid	1110	HMDB00254	N.D.	N.D.	N.D.	N.D.	N.D.	9.37488	11.1388	N.D.	N.D.	N.D.	N.D.	N.D.	N.D.	N.D.	N.D.	17.1822	N.D.	N.D.	13.2553	N.D.	N.A.	N.A.	N.A.	10.2568	1.24728	0.557802	N.A.	N.A.	N.A.	15.2188	2.77671	1.24178	1<	N.A.		1<	N.A.
Thr	6288, 69435	HMDB00167	192.779	160.399	114.823	135.081	90.2578	173.788	153.593	169.761	163.69	129.557	135.471	135.972	173.216	131.673	179.222	121.621	136.31	111.753	150.42	116.062	138.668	39.7657	17.7838	158.078	17.6661	7.90054	151.111	23.0787	10.3211	127.233	15.9368	7.12713	1.13997	0.360247		0.841988	0.0980353
Thymidine	5789	HMDB00273	1.51884	3.90431	2.04141	1.45596	1.60074	1.87871	2.01842	1.68334	2.14042	2.18191	1.57264	1.68547	1.19339	1.74417	1.88688	1.62044	1.86494	1.78182	1.61258	1.8572	2.10425	1.03207	0.461555	1.98056	0.203865	0.0911713	1.61651	0.262252	0.117283	1.7474	0.123847	0.0553862	0.941218	0.804711		1.08097	0.353814
Thymine	1135	HMDB00262	N.D.	N.D.	N.D.	N.D.	N.D.	N.D.	N.D.	N.D.	N.D.	N.D.	N.D.	N.D.	N.D.	N.D.	N.D.	N.D.	N.D.	N.D.	N.D.	N.D.	N.A.	N.A.	N.A.	N.A.	N.A.	N.A.	N.A.	N.A.	N.A.	N.A.	N.A.	N.A.	N.A.	N.A.		N.A.	N.A.
Trp	1148, 6305, 9060	HMDB00929	76.9594	67.088	43.3213	63.4925	49.4178	78.714	68.2714	83.2218	69.4052	70.9976	69.9634	66.174	58.9479	83.6972	77.7751	59.5273	71.9888	73.2278	77.5958	78.0588	60.0558	13.6033	6.08359	74.122	6.52172	2.9166	71.3115	9.69864	4.33736	72.0797	7.5011	3.35459	1.23422	0.0842261		1.01077	0.892264
Tyr	1153, 6057, 71098	HMDB00158	88.5579	81.6314	65.1307	82.4951	84.3182	85.7358	70.7887	79.5735	85.4122	81.8007	78.8442	80.6916	86.417	83.1729	99.0906	61.9403	73.7115	75.7821	80.3224	80.0219	80.4266	8.95764	4.00598	80.6622	6.08835	2.72279	85.6432	8.03552	3.59359	74.3556	7.48831	3.34887	1.00293	0.962565		0.868202	0.0507921
Tyramine	5610	HMDB00306	N.D.	N.D.	N.D.	N.D.	N.D.	N.D.	N.D.	N.D.	N.D.	N.D.	N.D.	N.D.	N.D.	N.D.	N.D.	N.D.	N.D.	N.D.	N.D.	N.D.	N.A.	N.A.	N.A.	N.A.	N.A.	N.A.	N.A.	N.A.	N.A.	N.A.	N.A.	N.A.	N.A.	N.A.		N.A.	N.A.
UDP	6031	HMDB00295	N.D.	N.D.	N.D.	N.D.	N.D.	N.D.	N.D.	N.D.	N.D.	N.D.	N.D.	N.D.	N.D.	N.D.	N.D.	N.D.	N.D.	N.D.	N.D.	N.D.	N.A.	N.A.	N.A.	N.A.	N.A.	N.A.	N.A.	N.A.	N.A.	N.A.	N.A.	N.A.	N.A.	N.A.		N.A.	N.A.
UMP	6030	HMDB00288	N.D.	N.D.	N.D.	N.D.	N.D.	N.D.	N.D.	N.D.	N.D.	N.D.	N.D.	N.D.	N.D.	N.D.	N.D.	N.D.	N.D.	N.D.	N.D.	N.D.	N.A.	N.A.	N.A.	N.A.	N.A.	N.A.	N.A.	N.A.	N.A.	N.A.	N.A.	N.A.	N.A.	N.A.		N.A.	N.A.
Uracil	1174	HMDB00300	N.D.	N.D.	N.D.	N.D.	N.D.	N.D.	N.D.	N.D.	N.D.	N.D.	N.D.	N.D.	N.D.	N.D.	N.D.	N.D.	N.D.	N.D.	N.D.	N.D.	N.A.	N.A.	N.A.	N.A.	N.A.	N.A.	N.A.	N.A.	N.A.	N.A.	N.A.	N.A.	N.A.	N.A.		N.A.	N.A.
Uridine	6029	HMDB00296	7.48038	9.23379	8.52429	7.96693	6.74222	7.54521	7.90329	7.35329	8.6719	7.61649	7.6629	7.0336	6.87866	7.60536	7.12115	9.2218	7.31514	8.20984	7.93563	7.73779	7.98952	0.955208	0.427182	7.81804	0.516574	0.231019	7.26033	0.352686	0.157726	8.08404	0.714745	0.319644	0.978536	0.735789		1.11345	0.0613769
UTP	6133	HMDB00285	N.D.	N.D.	N.D.	N.D.	N.D.	N.D.	N.D.	N.D.	N.D.	N.D.	N.D.	N.D.	N.D.	N.D.	N.D.	N.D.	N.D.	N.D.	N.D.	N.D.	N.A.	N.A.	N.A.	N.A.	N.A.	N.A.	N.A.	N.A.	N.A.	N.A.	N.A.	N.A.	N.A.	N.A.		N.A.	N.A.
Val	1182, 6287, 71563	HMDB00883	259.539	293.438	214.101	235.743	182.122	262.342	261.53	265.007	285.063	267.269	283.963	242.68	282.119	330.611	284.145	259.412	301.517	286.827	310.232	267.965	236.988	42.5171	19.0142	268.242	9.67257	4.32571	284.703	31.1489	13.9302	285.191	21.5496	9.63729	1.13188	0.17758		1.00171	0.977852
β-Ala	239	HMDB00056	6.24347	4.32799	7.98353	8.12414	5.12853	6.02683	5.944	7.61313	6.46385	5.88972	4.39297	4.80388	4.72899	2.9026	3.98971	5.66994	5.00301	5.19708	9.06655	7.67283	6.36153	1.68873	0.755222	6.38751	0.721554	0.322689	4.16363	0.775017	0.346598	6.52188	1.77397	0.793345	1.00408	0.975899		1.56639	0.0378464	*
N.A. denotes Not Available.
† Ratio was calurated by High IMF/Low IMF.
¶ Welch's t-test was performed to compare the IMF groups (* <0.05, ** <0.01, *** <0.001).
